# Supplementary material for: Integrated genomic and DNA methylation analysis of patients with advanced non-small cell lung cancer with brain metastases
Source: Mol Brain. 2021 Dec 24;14:176. doi: 10.1186/s13041-021-00886-4 (PMC8710019; doi:10.1186/s13041-021-00886-4)
Supplement: Supplementary file 1 — Additional file 1: Data S1. Raw methylation values for 363 blocks. [file 13041_2021_886_MOESM1_ESM.xlsx]

## Sheet: diff_methlation_matrix
MB	No_CNS1	No_CNS2	No_CNS3	No_CNS4	No_CNS5	No_CNS6	No_CNS7	No_CNS8	No_CNS9	No_CNS10	No_CNS11	No_CNS12	No_CNS13	No_CNS14	No_CNS15	No_CNS16	No_CNS17	No_CNS18	No_CNS19	No_CNS20	No_CNS21	No_CNS22	No_CNS23	No_CNS24	No_CNS25	No_CNS26	No_CNS27	No_CNS28	No_CNS29	No_CNS30	No_CNS31	BM1	BM2	BM3	BM4	BM5	BM6	BM7	BM8	BM9	BM10	BM11	BM12	BM13	BM14	BM15	BM16	BM17	BM18
1:110626972-110627155	0.13321	0.03143	0.01932	0.07171	0.05089	0.11352	0.01147	0.04108	0.17755	0.53293	0.04785	0.11121	0.07386	0.02489	0.00016	0.07569	0.39338	0.23482	0.03036	0.10256	0.01055	0.44193	0.18482	0.02074	0.10909	0.07241	0.06902	0.01591	0.0768	0.49971	0.02925	0.04532	0.02518	0.04087	0.00462	0.10006	0.02338	0.02136	0.06232	0.21719	0.28662	0.00679	0.02842	0.16646	0.69243	0.098	0.06047	0.11767	0.19645
1:111505877-111506716	0.16204	0.01408	0.01444	0.00777	0.01371	0.0288	0.0037	0.07184	0.00328	0.00535	0.00467	0.00966	0.04839	0.05368	0.01874	0.00126	0.01373	0.00814	0.06692	0.00895	0.00888	0.00733	0.16281	0.01503	0.01607	0.18358	0.00627	0.02245	0.01537	0.00531	0.01408	0.03146	0.02012	0.00769	0.00439	0.02416	0.00757	0.00792	0.0026	0.00339	0.22361	0.00669	0.01352	0.00648	0.00527	0.19772	0.00729	0.00834	0.00916
1:119543177-119543301	0.39102	0.06404	0.09889	0.66966	0.21564	0.16865	0.01167	0.1875	0.46076	0.91842	0.0273	0.04394	0.04516	0.18641	0.08607	0.93533	0.51173	0.31295	0.26425	0.05075	0.15735	0.51944	0.65914	0.03568	0.14467	0.025	0.23023	0.073	0.04145	0.90023	0.03996	0.1159	0.04722	0.10061	0.03513	0.03637	0.22353	0.36466	0.78109	0.31032	0.59554	0.2124	0.43764	0.29779	0.73488	0.05834	0.17591	0.34244	0.19216
1:119543303-119543459	0.43031	0.09143	0.11082	0.59217	0.29601	0.2547	0.01813	0.21825	0.43579	0.9089	0.02993	0.0473	0.09072	0.20085	0.09627	0.9506	0.46021	0.35709	0.31745	0.04199	0.10409	0.46864	0.64957	0.04558	0.22719	0.02916	0.25498	0.06471	0.06558	0.89223	0.06105	0.09547	0.0405	0.0756	0.03453	0.0771	0.24144	0.3943	0.79947	0.31708	0.65166	0.23729	0.50678	0.2496	0.80113	0.04978	0.18488	0.29788	0.20096
1:119550798-119551112	0.16472	0.07165	0.08252	0.70583	0.19148	0.274	0.02997	0.13494	0.00399	0.88772	0.07429	0.14819	0.05307	0.19249	0.09179	0.94138	0.45538	0.18546	0.07894	0.14056	0.14306	0.30523	0.80232	0.19879	0.13982	0.16555	0.18289	0.14317	0.15154	0.88484	0.03961	0.08473	0.04155	0.22565	0.05157	0.16531	0.28581	0.07047	0.43358	0.25158	0.51012	0.18905	0.04601	0.39482	0.71644	0.07013	0.16574	0.29176	0.21714
1:152488326-152488402	0.24093	0.53182	0.48665	0.14705	0.33797	0.25218	0.53632	0.23621	0.04236	0.03211	0.23725	0.37219	0.50581	0.37912	0.43192	0.12527	0.25832	0.67668	0.35412	0.23294	0.45102	0.27955	0.09004	0.37884	0.42427	0.49181	0.2149	0.38083	0.41015	0.49679	0.50278	0.55866	0.41946	0.29053	0.45989	0.57803	0.23096	0.25753	0.0996	0.28435	0.21406	0.64904	0.17871	0.67278	0.1997	0.58974	0.45844	0.22811	0.33374
1:1566530-1566791	0.20698	0.43248	0.1994	0.08433	0.45135	0.29402	0.79485	0.56299	0.08343	0.03255	0.63254	0.42383	0.29596	0.57464	0.27385	0.07647	0.21569	0.75483	0.14424	0.39314	0.48365	0.13831	0.16225	0.45751	0.19782	0.78807	0.39052	0.26261	0.39464	0.10272	0.40009	0.48145	0.36947	0.64444	0.16349	0.75284	0.10729	0.47778	0.02847	0.16445	0.31335	0.82664	0.36661	0.80353	0.91639	0.62666	0.34747	0.58892	0.31539
1:165205422-165205599	0.05184	0.09839	0.13058	0.01331	0.05924	0.05092	0.14648	0.04858	0.0028	0.00862	0.1786	0.10329	0.10803	0.10356	0.0116	0.00575	0.02215	0.55001	0.06721	0.03455	0.0914	0.0139	0.00612	0.02267	0.07142	0.17271	0.05713	0.1393	0.0722	0.00174	0.11251	0.13958	0.08171	0.07667	0.02658	0.05783	0.02292	0.02419	0.0058	0.06913	0.01238	0.23296	0.05555	0.07592	0.166	0.03685	0.08369	0.01242	0.15729
1:166853521-166853739	0.23768	0.09826	0.06373	0.35754	0.08058	0.05477	0.11362	0.03557	0.00713	0.82784	0.15357	0.17722	0.10362	0.12715	0.04088	0.48554	0.25208	0.4898	0.19916	0.03144	0.1728	0.03172	0.79418	0.01186	0.14671	0.22293	0.02556	0.20325	0.06679	0.67953	0.07051	0.10446	0.04972	0.12013	0.10729	0.08234	0.01533	0.07225	0.01136	0.37332	0.59678	0.27266	0.16906	0.25056	0.763	0.03082	0.20482	0.09105	0.16794
1:17026740-17026991	0.06121	0.11916	0.09555	0.03196	0.12506	0.0952	0.25144	0.09581	0.01912	0.08871	0.22197	0.21867	0.12448	0.12559	0.10192	0.02293	0.04663	0.28691	0.08791	0.10354	0.1481	0.04393	0.01821	0.07664	0.09143	0.15663	0.09579	0.1042	0.14337	0.1275	0.10508	0.15396	0.11441	0.06372	0.12355	0.19935	0.05968	0.16915	0.02515	0.08091	0.17922	0.39238	0.21316	0.43697	0.05348	0.2558	0.14085	0.0808	0.08841
1:180204048-180204276	0.02556	0.12047	0.07056	0.08842	0.20275	0.13613	0.01675	0.38494	0.09561	0.01382	0.05844	0.23522	0.10771	0.31947	0.02732	0.02299	0.20824	0.68579	0.05564	0.13723	0.28775	0.0377	0.08861	0.10035	0.07256	0.41263	0.34626	0.11514	0.08084	0.88668	0.10282	0.17298	0.0816	0.23143	0.26704	0.10442	0.02186	0.04922	0.02883	0.0255	0.09594	0.33413	0.03204	0.32715	0.83668	0.4251	0.2302	0.04495	0.08054
1:180204294-180204391	0.10079	0.21042	0.12292	0.27038	0.22179	0.25101	0.05573	0.40565	0.29099	0.02869	0.21042	0.23616	0.1356	0.25317	0.06286	0.03736	0.23457	0.75941	0.13678	0.13068	0.39929	0.11151	0.13782	0.1731	0.12653	0.50359	0.3057	0.1629	0.14583	0.91643	0.17832	0.19537	0.16716	0.14191	0.3305	0.31731	0.03465	0.07573	0.07348	0.06207	0.17376	0.37864	0.05201	0.35272	0.85174	0.39571	0.21192	0.06521	0.18866
1:181455206-181455341	0.07816	0.23534	0.16108	0.03877	0.10744	0.24844	0.30479	0.13674	0.00545	0.00825	0.24757	0.23405	0.31867	0.42109	0.09124	0.01046	0.04592	0.72431	0.10612	0.30124	0.27866	0.02654	0.01659	0.04894	0.33382	0.55881	0.20278	0.36412	0.20252	0.01431	0.27843	0.33192	0.26395	0.10721	0.06627	0.18869	0.16134	0.16794	0.01115	0.11084	0.09926	0.49805	0.10005	0.5208	0.83152	0.09445	0.12184	0.0654	0.31288
1:204797457-204797738	0.05063	0.11292	0.06202	0.01602	0.046	0.06908	0.02527	0.03515	0.02646	0.09823	0.03762	0.15472	0.09939	0.19744	0.05887	0.04195	0.03127	0.51675	0.0769	0.05255	0.12394	0.02881	0.06115	0.02788	0.11668	0.22456	0.03428	0.18163	0.06153	0.01724	0.07949	0.08628	0.09532	0.03659	0.1023	0.28412	0.02742	0.01697	0.02479	0.02954	0.11552	0.33874	0.09246	0.13317	0.06341	0.14759	0.04874	0.00852	0.14022
1:214360603-214360772	0.02086	0.11239	0.06808	0.01244	0.03411	0.07557	0.01362	0.13241	0.00375	0.02493	0.06878	0.13195	0.13264	0.14183	0.00796	0.91305	0.03252	0.57487	0.03144	0.01698	0.03598	0.01105	0.00207	0.0155	0.07568	0.14959	0.10081	0.14078	0.15962	0.01237	0.01998	0.16416	0.06079	0.08077	0.15341	0.14095	0.01832	0.26388	0.11107	0.01941	0.02115	0.3601	0.01146	0.07809	0.64179	0.14168	0.24711	0.14632	0.08452
1:220700728-220701065	0.03723	0.07108	0.06552	0.01157	0.03905	0.03404	0.01034	0.03083	0.00588	0.04707	0.01709	0.11388	0.08226	0.2331	0.02255	0.5161	0.09811	0.06375	0.04793	0.02308	0.0616	0.03427	0.01194	0.01301	0.06263	0.34523	0.03424	0.1782	0.28428	0.00125	0.19769	0.07689	0.08833	0.17936	0.06747	0.0193	0.02551	0.18475	0.01486	0.03044	0.05914	0.14502	0.04405	0.42707	0.01643	0.03479	0.05912	0.01513	0.16004
1:224804357-224804556	0.03139	0.03722	0.07915	0.01657	0.20752	0.14732	0.00993	0.30732	0.00767	0.0055	0.01129	0.10103	0.05158	0.04346	0.00649	0.00929	0.01855	0.70051	0.03227	0.06595	0.15767	0.01744	0.01203	0.01266	0.04143	0.01912	0.05987	0.21307	0.04289	0.02312	0.02365	0.04995	0.02068	0.00911	0.00634	0.32391	0.01902	0.01313	0.27608	0.00566	0.01079	0.11008	0.01436	0.05105	0.34588	0.01519	0.24192	0.03305	0.29297
1:228633378-228633523	0.01534	0.02089	0.03004	0.00532	0.00694	0.01706	0.01361	0.01696	0.00826	0.00598	0.01001	0.02618	0.03371	0.02291	0.0027	0.00263	0.03753	0.03124	0.00652	0.00861	0.01336	0.01326	0.00942	0.00913	0.00666	0.00664	0.01333	0.02375	0.01676	0.03591	0.02314	0.02631	0.02043	0.02069	0.01677	0.0114	0.01112	0.02225	0.01031	0.0072	0.02351	0.04814	0.01671	0.00217	0.44991	0.01683	0.02268	0.01413	0.02359
1:229543439-229543722	0.2782	0.06355	0.05624	0.07933	0.06052	0.10351	0.02106	0.0323	0.34681	0.90104	0.02535	0.0886	0.16391	0.12183	0.02149	0.91822	0.40234	0.57939	0.16423	0.02589	0.04564	0.14471	0.67288	0.17899	0.03832	0.08752	0.26375	0.04898	0.112	0.03566	0.03348	0.08769	0.03004	0.02639	0.02317	0.15796	0.22692	0.2899	0.47407	0.48033	0.68292	0.21832	0.0702	0.18988	0.72501	0.04012	0.3014	0.0848	0.09626
1:237205004-237205104	0.44705	0.38079	0.38771	0.47874	0.31402	0.41313	0.24112	0.19762	0.33956	0.50451	0.28301	0.42328	0.36866	0.32759	0.45	0.62899	0.38228	0.47344	0.39167	0.18882	0.39952	0.44242	0.41759	0.24335	0.29212	0.32639	0.33351	0.45355	0.27336	0.61138	0.18597	0.37018	0.23445	0.30865	0.12498	0.34244	0.20502	0.2476	0.19307	0.2921	0.26384	0.1677	0.38012	0.38095	0.59608	0.39978	0.37238	0.1836	0.33944
1:29448871-29449078	0.02926	0.03704	0.0333	0.1615	0.03488	0.03889	0.00796	0.01544	0.01176	0.38984	0.01842	0.04763	0.02598	0.01846	0.02895	0.2981	0.02834	0.03774	0.05309	0.02275	0.01297	0.29091	0.71175	0.01471	0.02872	0.02145	0.03139	0.02352	0.0371	0.05478	0.03184	0.02171	0.02467	0.00932	0.01138	0.01857	0.01222	0.04393	0.00625	0.0446	0.05943	0.02071	0.06934	0.03892	0.01796	0.01713	0.04326	0.01253	0.02975
1:38100639-38100806	0.05071	0.07994	0.10022	0.01561	0.10518	0.09058	0.09211	0.05064	0.01388	0.01971	0.05061	0.15061	0.1422	0.05425	0.03057	0.01312	0.01668	0.29682	0.06768	0.10954	0.13845	0.04644	0.00839	0.08414	0.06105	0.13447	0.05346	0.19176	0.07548	0.03678	0.05036	0.09944	0.08348	0.07292	0.1849	0.17738	0.03199	0.07165	0.01019	0.07298	0.04032	0.22579	0.03834	0.15673	0.08581	0.12813	0.15372	0.02488	0.11789
1:43251115-43251409	0.06689	0.08497	0.0724	0.01649	0.08401	0.20575	0.53307	0.08839	0.01519	0.0254	0.02181	0.12401	0.14491	0.0653	0.0428	0.00998	0.34616	0.56496	0.03346	0.1188	0.26176	0.56519	0.03015	0.03821	0.0352	0.28512	0.26093	0.04128	0.23001	0.03145	0.04941	0.1393	0.21786	0.06397	0.02202	0.52444	0.36607	0.34841	0.02559	0.26315	0.48492	0.08749	0.32846	0.3376	0.74306	0.1371	0.17533	0.05168	0.31533
1:43251406-43251425	0.73196	0.74454	0.82587	0.22431	0.62879	0.76389	0.85024	0.38537	0.16701	0.03109	0.66316	0.63529	0.67949	0.60377	0.88889	0.26869	0.5	0.8403	0.2069	0.80519	0.81982	0.83761	0.4	0.54443	0.68671	0.76568	0.60369	0.66176	0.81333	0.60887	0.49821	0.86747	0.84211	0.77273	0.62712	0.74138	0.73737	0.80172	0.2844	0.85714	0.69872	0.88934	0.64198	0.95062	0.83186	0.79112	0.7619	0.66199	0.71591
1:50893144-50893320	0.33389	0.07665	0.07225	0.80562	0.21162	0.09592	0.47681	0.44807	0.01847	0.93873	0.07378	0.14054	0.10824	0.14375	0.04595	0.9717	0.17568	0.32222	0.22813	0.09518	0.10667	0.66448	0.82144	0.17896	0.14125	0.23161	0.38681	0.19327	0.0601	0.86025	0.03383	0.09112	0.06289	0.06387	0.07263	0.24301	0.02548	0.04417	0.85247	0.28634	0.63063	0.21302	0.0543	0.42462	0.73982	0.04012	0.18113	0.4156	0.07913
1:57888409-57888767	0.05722	0.09047	0.06126	0.01325	0.05275	0.12397	0.01633	0.03615	0.01561	0.00453	0.1849	0.09929	0.09317	0.12414	0.00445	0.00133	0.04579	0.2663	0.04639	0.04798	0.07535	0.01973	0.00727	0.03298	0.03972	0.10819	0.04707	0.0887	0.06915	0.01486	0.0855	0.13921	0.10042	0.09973	0.15129	0.12131	0.00394	0.01923	0.04846	0.02943	0.03189	0.42918	0.01919	0.0374	0.0375	0.07868	0.10409	0.0344	0.06557
1:65731514-65731821	0.02096	0.0967	0.02102	0.00174	0.02906	0.14133	0.15874	0.01205	8e-05	0.00146	0.03052	0.12784	0.07786	0.07973	0.01383	0.00184	0.18074	0.40744	0.02805	0.19864	0.06689	0.00641	0.00049	0.01475	0.01185	0.48592	0.01797	0.0439	0.14088	0.00352	0.13284	0.1136	0.08368	0.39558	0.21517	0.36444	0.08942	0.0404	0.00231	0.00291	0.39045	0.41557	0.09946	0.26438	0.70553	0.01904	0.11816	0.21092	0.03151
1:65731831-65731892	0.37766	0.35509	0.15689	0.05031	0.34665	0.36142	0.67819	0.13362	0.00306	0.01323	0.69757	0.43755	0.18421	0.46284	0.16296	0.04223	0.20455	0.54863	0.41573	0.43431	0.26195	0.11756	0.00779	0.30382	0.20611	0.62637	0.17391	0.21099	0.37929	0.00111	0.45333	0.24689	0.26225	0.62236	0.54085	0.74305	0.29694	0.19211	0.02292	0.29078	0.41287	0.44884	0.21307	0.69194	0.79191	0.2476	0.21637	0.30093	0.55708
1:66257990-66258202	0.17953	0.16751	0.17686	0.07071	0.16832	0.1682	0.19093	0.07248	0.01753	0.03199	0.08326	0.20765	0.21918	0.38326	0.05386	0.01791	0.15862	0.38382	0.13087	0.09495	0.21721	0.03632	0.03827	0.03629	0.14064	0.2237	0.07863	0.17139	0.16884	0.01602	0.06097	0.2111	0.11314	0.24499	0.32694	0.04387	0.11797	0.10499	0.09391	0.32239	0.01973	0.45577	0.10676	0.18916	0.65843	0.40313	0.25386	0.05022	0.25729
1:91172541-91172807	0.02896	0.03843	0.05168	0.1757	0.09304	0.12226	0.01164	0.06773	0.00617	0.58585	0.01137	0.06159	0.08052	0.02252	0.04447	0.51045	0.04817	0.31447	0.03771	0.02658	0.05713	0.22256	0.36831	0.01268	0.018	0.26024	0.03632	0.11632	0.03561	0.01636	0.03012	0.09023	0.02502	0.02702	0.00966	0.03262	0.0192	0.00659	0.24758	0.00736	0.0078	0.02886	0.01781	0.06037	0.73647	0.02293	0.05361	0.06744	0.08084
1:92949661-92950153	0.00825	0.06519	0.01553	0.00649	0.00927	0.02829	0.03316	0.01761	0.00488	0.00497	0.19618	0.10177	0.03741	0.04096	0.0443	0.00152	0.02549	0.34275	0.01354	0.01748	0.11078	0.01397	0.01715	0.02105	0.0455	0.30975	0.00932	0.05845	0.02082	0.04922	0.09014	0.06981	0.06708	0.0415	0.02286	0.14911	0.00488	0.01325	0.00203	0.01336	0.02531	0.17536	0.0184	0.02333	0.01129	0.01946	0.00668	0.00772	0.06794
1:98510772-98511039	0.02171	0.04288	0.04269	0.08947	0.02472	0.03851	0.05504	0.09219	0.20396	0.06921	0.03643	0.08785	0.03026	0.23577	0.0284	0.54409	0.18418	0.36533	0.02218	0.1353	0.05573	0.22586	0.05396	0.01957	0.02608	0.22794	0.02632	0.05404	0.06275	0.23057	0.01748	0.03403	0.05586	0.04747	0.03111	0.10274	0.01748	0.02338	0.08686	0.01192	0.03759	0.03418	0.0764	0.07603	0.01855	0.03398	0.09457	0.03524	0.05582
10:101295567-101295751	0.2564	0.10914	0.09879	0.26321	0.29431	0.17304	0.38298	0.03208	0.28288	0.8395	0.16262	0.0837	0.1072	0.18845	0.02118	0.83706	0.25469	0.46816	0.24058	0.0718	0.28847	0.30036	0.76416	0.0463	0.09439	0.12977	0.34967	0.14849	0.2643	0.53555	0.10048	0.10928	0.07156	0.06261	0.0874	0.04546	0.08501	0.11194	0.55008	0.25307	0.5652	0.33607	0.11077	0.40046	0.72715	0.21386	0.23223	0.1051	0.07138
10:102495329-102495524	0.04395	0.12063	0.09164	0.01261	0.03967	0.04571	0.00883	0.04523	0.02849	0.06376	0.2803	0.11875	0.051	0.2419	0.00639	0.08283	0.05707	0.48617	0.06255	0.03873	0.15205	0.09662	0.05353	0.06501	0.1857	0.56516	0.07095	0.02646	0.33044	0.79254	0.12471	0.1996	0.13348	0.34194	0.16843	0.11256	0.02679	0.04013	0.16789	0.01853	0.02633	0.51228	0.02064	0.29507	0.66117	0.32665	0.11319	0.0373	0.14133
10:102893808-102894033	0.34927	0.15435	0.08532	0.59143	0.16285	0.15279	0.5775	0.04773	0.55666	0.84084	0.04706	0.12518	0.09313	0.14201	0.09136	0.88151	0.19343	0.46291	0.30586	0.14327	0.1023	0.46212	0.77056	0.20865	0.11562	0.3221	0.33311	0.20056	0.20938	0.88238	0.08003	0.20448	0.07102	0.16208	0.29431	0.28758	0.28886	0.27634	0.40011	0.32225	0.53265	0.31424	0.20577	0.5493	0.75905	0.30685	0.24965	0.08107	0.12704
10:102984494-102984619	0.26263	0.14991	0.24543	0.03593	0.31465	0.34833	0.37676	0.1501	0.01534	0.02806	0.49719	0.20395	0.15281	0.31834	0.10752	0.01062	0.1828	0.41793	0.15518	0.40408	0.28215	0.09024	0.00744	0.16935	0.11688	0.45005	0.18638	0.24183	0.25385	0.02061	0.25925	0.1756	0.16428	0.17954	0.45496	0.34612	0.09798	0.08577	0.02443	0.12438	0.09793	0.44195	0.07414	0.5248	0.83566	0.33519	0.11071	0.06143	0.26952
10:102984616-102984731	0.14493	0.07458	0.06956	0.01577	0.11013	0.05931	0.15123	0.03822	0.00629	0.00574	0.17161	0.08665	0.07643	0.10315	0.05679	0.00078	0.02123	0.23711	0.0884	0.11217	0.10688	0.02951	0.01441	0.05448	0.08315	0.066	0.06287	0.09359	0.07651	0.00599	0.06754	0.10702	0.06104	0.07717	0.18803	0.05474	0.02851	0.0298	0.01087	0.02678	0.03048	0.26963	0.02573	0.40218	0.72695	0.10072	0.06062	0.03549	0.05191
10:103329332-103329455	0.07336	0.1069	0.12277	0.06967	0.09282	0.0812	0.06325	0.06022	0.15771	0.02355	0.08042	0.13277	0.14272	0.15464	0.09148	0.0878	0.0647	0.18235	0.08733	0.07027	0.1296	0.07951	0.06327	0.03112	0.0664	0.14464	0.08835	0.09325	0.11855	0.05528	0.1148	0.22738	0.08595	0.20257	0.08978	0.38746	0.07595	0.19407	0.0896	0.03751	0.12606	0.18799	0.07415	0.21988	0.07283	0.34543	0.12698	0.10744	0.0979
10:119304374-119304569	0.05331	0.10026	0.09693	0.15292	0.23678	0.09274	0.08082	0.22152	0.01072	0.04641	0.18925	0.11037	0.19931	0.1482	0.05928	0.02354	0.00975	0.3291	0.06584	0.06473	0.1337	0.09262	0.12882	0.01889	0.13779	0.31007	0.05204	0.09056	0.08913	0.72151	0.19967	0.1362	0.12982	0.08327	0.15189	0.38328	0.03725	0.03613	0.43474	0.03797	0.06399	0.28852	0.05182	0.24772	0.70626	0.10098	0.0874	0.06754	0.1312
10:128077760-128077858	0.87187	0.89562	0.82741	0.93414	0.8239	0.81189	0.93607	0.589	0.94655	0.95314	0.87988	0.8854	0.8998	0.89129	0.89071	0.96442	0.97125	0.93039	0.75558	0.86599	0.93305	0.91632	0.94614	0.9149	0.84326	0.59953	0.7542	0.79212	0.83501	0.96071	0.89532	0.86395	0.83968	0.93891	0.81038	0.88894	0.88752	0.90059	0.95026	0.67327	0.93129	0.9236	0.83144	0.90673	0.71245	0.94815	0.74983	0.87496	0.87805
10:134599923-134600111	0.08179	0.17899	0.21059	0.02896	0.08946	0.39711	0.04847	0.0527	0.02371	0.00763	0.27933	0.20954	0.24001	0.42872	0.11225	0.05514	0.08264	0.58895	0.14977	0.26357	0.08514	0.06145	0.01298	0.13157	0.12595	0.5539	0.12076	0.23823	0.28264	0.86059	0.19548	0.27571	0.15749	0.16249	0.37122	0.13573	0.0299	0.08623	0.03657	0.08793	0.06807	0.48545	0.07548	0.19739	0.06202	0.21275	0.26707	0.14058	0.30121
10:134600116-134600264	0.08277	0.15209	0.21504	0.04954	0.10764	0.37154	0.02776	0.10001	0.01727	0.01453	0.14582	0.24055	0.06304	0.23276	0.09335	0.02632	0.10467	0.5766	0.16678	0.13312	0.04114	0.06564	0.02508	0.08417	0.14864	0.54506	0.11795	0.12583	0.27151	0.80218	0.09916	0.22091	0.16235	0.18576	0.28472	0.13205	0.06482	0.08894	0.03024	0.06711	0.07085	0.58797	0.05651	0.18695	0.09581	0.11162	0.17994	0.11711	0.20234
10:15761688-15761789	0.13988	0.07541	0.0474	0.01433	0.02468	0.14058	0.10808	0.01483	0.00825	0.00865	0.23698	0.0915	0.03226	0.17129	0.01613	0.01554	0.0472	0.2926	0.37862	0.07585	0.1259	0.00424	0.02498	0.07467	0.04242	0.2067	0.11043	0.20594	0.05688	0.00689	0.08762	0.25685	0.1035	0.18501	0.17113	0.01543	0.03885	0.02155	0.30463	0.44628	0.02851	0.46811	0.01014	0.13565	0.43151	0.28895	0.10156	0.02967	0.01993
10:15761802-15762022	0.07184	0.07187	0.06871	0.03601	0.11983	0.1422	0.09355	0.05544	0.02679	0.00405	0.16193	0.24816	0.03979	0.11394	0.01333	0.00613	0.02489	0.4531	0.24369	0.11792	0.07955	0.01236	0.12852	0.06486	0.05426	0.18173	0.20805	0.15386	0.07167	0.00986	0.13817	0.13303	0.0631	0.22199	0.10464	0.02413	0.01731	0.09309	0.34645	0.41385	0.03155	0.461	0.02215	0.15	0.6014	0.34443	0.18299	0.06162	0.06095
10:22624033-22624266	0.06804	0.1214	0.10814	0.71359	0.21067	0.19876	0.03749	0.2298	0.37861	0.81047	0.38057	0.18939	0.13059	0.21925	0.13117	0.96226	0.38441	0.30834	0.08366	0.06644	0.05835	0.26259	0.81154	0.04897	0.16968	0.4965	0.22641	0.20458	0.13319	0.82171	0.07855	0.11227	0.13552	0.23489	0.02312	0.37104	0.0835	0.31221	0.78553	0.12248	0.5646	0.06758	0.14854	0.42098	0.79082	0.1015	0.22997	0.35821	0.25962
10:22624200-22624342	0.03099	0.08305	0.03695	0.65696	0.08908	0.08347	0.00979	0.11299	0.24804	0.82518	0.18857	0.13011	0.0654	0.16489	0.14509	0.93546	0.26124	0.25007	0.03876	0.03104	0.01147	0.15715	0.78999	0.02077	0.10862	0.45119	0.12842	0.1323	0.02992	0.7433	0.04309	0.03813	0.07332	0.10384	0.0144	0.41506	0.02105	0.25991	0.73938	0.0302	0.37618	0.00806	0.10728	0.28961	0.66886	0.02938	0.05582	0.25704	0.19478
10:22624495-22624669	0.01639	0.03145	0.01927	0.21487	0.11754	0.11722	0.00643	0.14007	0.08236	0.83921	0.30689	0.1421	0.01789	0.23495	0.039	0.91854	0.17835	0.26204	0.02296	0.03086	0.03709	0.30846	0.85847	0.01566	0.02536	0.46573	0.17776	0.16497	0.01523	0.8882	0.03976	0.02682	0.0669	0.01462	0.06554	0.36066	0.01202	0.05684	0.74534	0.02411	0.42432	0.11344	0.12711	0.22296	0.65062	0.02829	0.04661	0.29951	0.20765
10:25464556-25464729	0.14389	0.17749	0.21088	0.04131	0.17714	0.40306	0.19049	0.22259	0.01524	0.01254	0.09862	0.19097	0.17415	0.42867	0.08044	0.01649	0.1854	0.44091	0.20297	0.13269	0.36919	0.03877	0.01705	0.03651	0.11845	0.38044	0.12233	0.21165	0.19691	0.03243	0.09062	0.18952	0.11498	0.10841	0.12855	0.23853	0.0603	0.07169	0.08035	0.0896	0.04522	0.34504	0.07796	0.16938	0.81295	0.1532	0.38574	0.07585	0.25557
10:25465258-25465486	0.08392	0.09388	0.08428	0.01929	0.1317	0.20933	0.09697	0.07579	0.01951	0.00679	0.03554	0.15601	0.11265	0.06748	0.02613	0.00706	0.03535	0.37564	0.0637	0.08979	0.14979	0.0357	0.00396	0.02423	0.08016	0.08855	0.09222	0.18814	0.12373	0.04066	0.04493	0.10301	0.09723	0.09691	0.27375	0.08121	0.0201	0.03911	0.01154	0.04687	0.02295	0.28569	0.04586	0.10486	0.57647	0.15617	0.16504	0.0238	0.16438
10:26505435-26505673	0.03785	0.09598	0.06117	0.01177	0.05315	0.06352	0.04778	0.02892	0.00849	0.0023	0.22517	0.1945	0.07575	0.22291	0.02839	0.00789	0.22518	0.38005	0.05233	0.19573	0.27072	0.02485	0.01001	0.0748	0.10306	0.20841	0.0322	0.14294	0.09562	0.02473	0.09008	0.13559	0.06666	0.05725	0.1938	0.19454	0.01994	0.01303	0.00845	0.03298	0.03373	0.38727	0.03427	0.10564	0.59125	0.33207	0.13038	0.01617	0.14024
10:43818292-43818543	0.01765	0.04413	0.04305	0.0034	0.0323	0.04456	0.03332	0.03715	0.00358	0.31497	0.01485	0.06463	0.02188	0.10273	0.03754	0.2009	0.06648	0.00848	0.11968	0.04111	0.10942	0.14023	0.01039	0.00373	0.16299	0.0222	0.07679	0.0158	0.02325	0.04816	0.03661	0.03508	0.02861	0.00395	0.0207	0.48125	0.09927	0.05528	0.03708	0.02832	0.52222	0.25555	0.1474	0.47837	0.68155	0.02676	0.16461	0.02026	0.01169
10:54073076-54073345	0.26794	0.03487	0.03714	0.1056	0.05918	0.15187	0.08146	0.10208	0.04083	0.30878	0.03267	0.0836	0.01205	0.04675	0.0516	0.35282	0.02082	0.02569	0.06288	0.02215	0.0672	0.04894	0.10656	0.03655	0.07753	0.01428	0.10538	0.05038	0.06369	0.71976	0.02679	0.05491	0.04555	0.12526	0.02071	0.04407	0.13377	0.01288	0.15124	0.01269	0.01773	0.08356	0.02994	0.01272	0.70104	0.04401	0.08702	0.09826	0.02957
10:94827946-94828070	0.04819	0.04996	0.03686	0.16572	0.05432	0.21732	0.63335	0.03197	0.04751	0.0866	0.03368	0.1442	0.09252	0.09652	0.01128	0.18332	0.07255	0.3841	0.21476	0.07413	0.06946	0.15115	0.10022	0.12178	0.12802	0.185	0.21214	0.09238	0.12469	0.51095	0.04754	0.10558	0.04931	0.11988	0.08464	0.06583	0.03414	0.06568	0.05542	0.0139	0.05119	0.22817	0.03685	0.04966	0.22792	0.06619	0.09097	0.06619	0.06489
10:99531623-99532021	0.01946	0.02937	0.0173	0.01252	0.02094	0.09164	0.01072	0.0171	0.01382	0.00659	0.01469	0.03965	0.05975	0.02144	0.00555	0.02237	0.03518	0.29215	0.04851	0.02088	0.07473	0.01086	0.01636	0.02044	0.01892	0.02859	0.01596	0.01441	0.066	0.01196	0.05931	0.0194	0.04234	0.0342	0.06663	0.13328	0.01124	0.01102	0.01797	0.01415	0.02011	0.02377	0.00976	0.0317	0.1024	0.0269	0.02321	0.01908	0.07953
11:104034194-104034363	0.33422	0.11738	0.06255	0.34429	0.09343	0.15335	0.0257	0.16161	0.02043	0.54529	0.26185	0.05358	0.04156	0.10041	0.12946	0.64286	0.29562	0.03635	0.04326	0.0273	0.01391	0.52303	0.73596	0.01794	0.05676	0.04466	0.02579	0.14521	0.04919	0.43848	0.03746	0.25057	0.14916	0.07272	0.04395	0.26044	0.05953	0.04614	0.2076	0.04777	0.01725	0.14716	0.07984	0.02223	0.64813	0.06022	0.12529	0.06448	0.05061
11:105481122-105481238	0.05343	0.05913	0.0604	0.00647	0.04263	0.03156	0.01421	0.01388	0.00946	0.08266	0.17142	0.13157	0.0533	0.19745	0.01895	0.01158	0.05983	0.50693	0.06257	0.13036	0.09192	0.0152	0.00912	0.02956	0.03078	0.02755	0.10247	0.0415	0.05991	0.4429	0.02635	0.21847	0.05866	0.06036	0.06449	0.21415	0.04182	0.01735	0.06296	0.02231	0.01303	0.3373	0.11785	0.07902	0.31253	0.23657	0.16651	0.02064	0.09035
11:113346274-113346434	0.12359	0.24307	0.16611	0.04068	0.22397	0.20826	0.21172	0.09563	0.02757	0.05946	0.23514	0.19862	0.17789	0.25614	0.0541	0.02225	0.05575	0.65291	0.11556	0.25263	0.20711	0.03101	0.02732	0.16989	0.15748	0.46935	0.10196	0.32229	0.18565	0.02634	0.15107	0.23754	0.13767	0.13718	0.26711	0.26574	0.05263	0.09847	0.05058	0.11991	0.11488	0.41765	0.03772	0.37608	0.19655	0.26676	0.15491	0.06901	0.22232
11:131780324-131780526	0.27483	0.18184	0.13078	0.0131	0.07661	0.33677	0.06499	0.05996	0.0131	0.00917	0.44524	0.13708	0.03954	0.44208	0.02916	0.00035	0.14818	0.50055	0.11179	0.07745	0.00589	0.01916	0.01127	0.09036	0.06225	0.2285	0.2713	0.21705	0.07164	0.02454	0.0322	0.22775	0.14342	0.38414	0.20126	0.37769	0.01178	0.06941	0.03559	0.05579	0.51602	0.36709	0.39935	0.14247	0.66588	0.36284	0.14988	0.01447	0.04436
11:131781210-131781299	0.1861	0.09016	0.0741	0.00851	0.09233	0.16122	0.13792	0.02896	0.00242	0.00606	0.15592	0.11794	0.05949	0.20923	0.03157	0.00121	0.06046	0.31768	0.12246	0.03147	0.00302	0.01094	0.00615	0.06041	0.06699	0.02449	0.19646	0.11961	0.01942	0.00369	0.00481	0.09549	0.06288	0.15865	0.11677	0.36445	0.0085	0.09641	0.00729	0.02111	0.28922	0.26746	0.04462	0.04233	0.50422	0.1642	0.12514	0.06557	0.03331
11:132643314-132643351	0.34393	0.62372	0.54672	0.74039	0.44388	0.40312	0.2566	0.3796	0.883	0.13	0.70261	0.58285	0.52465	0.6403	0.44571	0.93244	0.41307	0.72527	0.40247	0.64266	0.69762	0.37225	0.35047	0.64527	0.48007	0.42584	0.32169	0.6465	0.7633	0.43201	0.72411	0.61322	0.60823	0.70145	0.75966	0.43007	0.73266	0.42758	0.15137	0.73032	0.89837	0.7183	0.38148	0.5932	0.75076	0.72003	0.51867	0.35069	0.61919
11:133837098-133837185	0.60158	0.80445	0.67338	0.7993	0.51649	0.53458	0.85456	0.43836	0.59021	0.93832	0.83892	0.63485	0.75012	0.85235	0.75355	0.96285	0.77489	0.81384	0.56089	0.50708	0.79783	0.70373	0.90335	0.58595	0.76369	0.7946	0.55396	0.7189	0.7999	0.9445	0.76545	0.73913	0.72272	0.666	0.58707	0.79015	0.2671	0.61655	0.87026	0.65878	0.81133	0.78051	0.6093	0.83489	0.68892	0.76123	0.72412	0.805	0.64109
11:14664986-14665241	0.01494	0.05139	0.0419	0.01437	0.03777	0.03156	0.01269	0.03253	0.0029	0.08296	0.18055	0.05609	0.07401	0.02815	0.01436	0.02635	0.01864	0.07947	0.03123	0.01974	0.0567	0.03715	0.13628	0.03189	0.02927	0.28124	0.05897	0.05212	0.03665	0.00845	0.03513	0.02757	0.06574	0.01925	0.01565	0.02663	0.0161	0.02559	0.02768	0.02018	0.01974	0.03723	0.01458	0.05653	0.01047	0.04001	0.03177	0.0235	0.03439
11:19263803-19264038	0.37854	0.02722	0.05016	0.52329	0.22653	0.16831	0.00471	0.46337	0.01865	0.76803	0.00972	0.0185	0.02317	0.04908	0.02872	0.94726	0.45294	0.06766	0.25311	0.01677	0.38913	0.08718	0.85735	0.01411	0.03147	0.02078	0.2231	0.01831	0.25479	0.88907	0.02891	0.11991	0.02119	0.01461	0.00817	0.57417	0.04098	0.26754	0.78374	0.01803	0.26891	0.02915	0.13864	0.08627	0.81414	0.03106	0.19607	0.52449	0.16146
11:2291995-2292167	0.05449	0.14103	0.12442	0.13638	0.06437	0.17192	0.01081	0.06452	0.0326	0.01639	0.25523	0.22517	0.14702	0.4815	0.04086	0.00773	0.06448	0.58184	0.08245	0.0473	0.20584	0.08335	0.01602	0.10273	0.25913	0.59645	0.10329	0.19184	0.31086	0.87493	0.13688	0.19238	0.15293	0.08927	0.38882	0.35456	0.02979	0.04029	0.04134	0.05639	0.04364	0.54435	0.04029	0.59121	0.03226	0.326	0.20547	0.12436	0.19159
11:31819313-31819504	0.4408	0.20191	0.11669	0.67468	0.17371	0.2124	0.5239	0.31656	0.69361	0.79995	0.26362	0.18358	0.16997	0.28149	0.16492	0.93917	0.41113	0.50181	0.17161	0.24371	0.20464	0.57594	0.84881	0.17819	0.14916	0.24342	0.35538	0.16512	0.15886	0.82186	0.17161	0.27015	0.15043	0.41488	0.27573	0.52214	0.0605	0.11693	0.41757	0.32075	0.62784	0.46937	0.30541	0.44203	0.71258	0.229	0.15167	0.42465	0.21226
11:64480518-64480651	0.04501	0.17873	0.11673	0.05648	0.28788	0.31869	0.02365	0.09651	0.00787	0.01405	0.42733	0.27672	0.15542	0.25354	0.06133	0.00722	0.05999	0.53324	0.10592	0.15229	0.27615	0.08207	0.01654	0.08597	0.13287	0.4382	0.18668	0.2737	0.12734	0.88661	0.13453	0.31862	0.14412	0.06832	0.25195	0.31898	0.02003	0.04456	0.01224	0.04042	0.04675	0.45618	0.21344	0.2711	0.20317	0.24401	0.3055	0.0901	0.18164
11:6947497-6947936	0.00941	0.02315	0.01757	0.22018	0.02624	0.04359	0.09518	0.01887	0.00394	0.34753	0.09394	0.10038	0.03647	0.21711	0.0174	0.21482	0.06032	0.46606	0.01759	0.0434	0.06052	0.18821	0.19505	0.00669	0.02819	0.1909	0.01126	0.02036	0.05731	0.57372	0.06226	0.09519	0.02989	0.03186	0.02621	0.00889	0.00671	0.02263	0.13519	0.02654	0.0559	0.1354	0.02476	0.03497	0.01253	0.1085	0.01926	0.02146	0.01586
11:74178109-74178215	0.05487	0.06217	0.11344	0.7029	0.08015	0.02285	0.08431	0.03144	0.59846	0.74154	0.02857	0.1805	0.04104	0.04722	0.07394	0.82838	0.18881	0.17061	0.13163	0.06257	0.03082	0.62728	0.72026	0.02356	0.01873	0.19235	0.03766	0.04674	0.14025	0.77839	0.0351	0.09989	0.06955	0.05093	0.02393	0.0699	0.30603	0.03932	0.57287	0.11765	0.05693	0.04133	0.06066	0.36223	0.38472	0.05494	0.15778	0.02235	0.05218
12:104609312-104609759	0.00534	0.00429	0.00564	0.01947	0.00779	0.00225	0.00039	0.18152	0.0076	0.90113	0.00701	0.00819	0.00941	0.00771	0.01104	0.47227	0.36383	0.00214	0.0053	0.00479	0.00719	0.01781	0.8339	0.00959	0.00861	0.0037	0.00656	0.00856	0.01073	0.00402	0.0097	0.01324	0.00812	0.00501	0.01244	0.00452	0.00666	0.05336	0.23132	0.00839	0.54231	0.01218	0.06934	0.15761	0.00367	0.00802	0.01126	0.05235	0.0019
12:106979810-106980047	0.18638	0.04841	0.03905	0.00359	0.1416	0.16993	0.01563	0.03584	0.00168	0.03792	0.23215	0.174	0.08111	0.08824	0.03311	0.00469	0.13756	0.38796	0.01603	0.09021	0.10201	0.00419	0.01103	0.0279	0.0654	0.32284	0.02286	0.17251	0.05826	0.01103	0.02412	0.13657	0.02922	0.10319	0.14448	0.13993	0.01146	0.02833	0.01167	0.01299	0.37064	0.13561	0.01309	0.1628	0.53482	0.09059	0.11246	0.00569	0.03144
12:125347653-125347858	0.01332	0.03372	0.02121	0.03892	0.01176	0.06184	0.03093	0.03099	0.02764	0.17655	0.05827	0.0177	0.03081	0.03945	0.03807	0.08048	0.02297	0.05752	0.01201	0.05361	0.11081	0.01624	0.30163	0.01529	0.02919	0.01711	0.00625	0.00935	0.13897	0.01568	0.03551	0.07496	0.05472	0.03113	0.12479	0.35253	0.00645	0.0031	0.05076	0.01263	0.08364	0.28772	0.0323	0.26876	0.18397	0.10503	0.01317	0.00715	0.02539
12:130389067-130389166	0.33876	0.20564	0.2407	0.04025	0.30888	0.28761	0.23063	0.17265	0.00641	0.05295	0.19118	0.16551	0.23573	0.44875	0.17488	0.05631	0.30804	0.61757	0.37156	0.16511	0.25999	0.46217	0.44659	0.15041	0.16112	0.24448	0.30444	0.21272	0.38029	0.79307	0.28531	0.19196	0.22616	0.46003	0.52228	0.41208	0.16156	0.16168	0.53964	0.35168	0.05599	0.43879	0.07992	0.48084	0.60903	0.45498	0.3222	0.12817	0.24318
12:130823619-130823681	0.17051	0.16971	0.21242	0.05867	0.22727	0.33401	0.00921	0.3165	0.02366	0.92749	0.52153	0.36216	0.16609	0.32629	0.01845	0.01061	0.35129	0.46401	0.04315	0.36629	0.55754	0.03934	0.02207	0.15518	0.21297	0.60328	0.26884	0.22718	0.34098	0.61969	0.23315	0.47368	0.19921	0.53933	0.65476	0.5105	0.41683	0.04276	0.07204	0.1245	0.45338	0.5497	0.0447	0.29394	0.76535	0.40384	0.21636	0.04634	0.18139
12:291721-291735	0.65877	0.8122	0.79054	0.79013	0.62658	0.5702	0.8422	0.57235	0.93668	0.96649	0.62671	0.73088	0.71212	0.84194	0.73333	0.93768	0.66456	0.89402	0.78033	0.6787	0.63792	0.9202	0.8655	0.66694	0.69608	0.83099	0.80144	0.70853	0.8076	0.87031	0.8355	0.83077	0.78676	0.90761	0.69911	0.9037	0.75714	0.84305	0.62141	0.95593	0.89729	0.76356	0.84763	0.85897	0.91232	0.80992	0.7876	0.92818	0.81664
12:54611524-54611763	0.05302	0.13546	0.10143	0.0194	0.0846	0.1107	0.05152	0.05592	0.0085	0.04785	0.13556	0.15758	0.11323	0.16201	0.0101	0.00337	0.03742	0.44819	0.06666	0.18482	0.0727	0.04596	0.01447	0.14517	0.13232	0.09656	0.05337	0.12751	0.15249	0.14018	0.09951	0.12508	0.11819	0.50062	0.05884	0.1559	0.17551	0.10581	0.02891	0.20555	0.1232	0.31108	0.36696	0.33323	0.80102	0.06087	0.2181	0.08453	0.1962
13:100636107-100636282	0.04023	0.20043	0.14638	0.01075	0.11913	0.1602	0.38749	0.0502	0.02452	0.0066	0.44467	0.22628	0.20075	0.29241	0.16015	0.00894	0.00894	0.39411	0.12985	0.20457	0.14989	0.03782	0.007	0.21516	0.08939	0.4313	0.08834	0.13715	0.17064	0.1109	0.18183	0.22082	0.16382	0.27748	0.20417	0.19066	0.05246	0.0506	0.00839	0.14099	0.07825	0.39975	0.08232	0.46761	0.51427	0.37784	0.16219	0.05139	0.19307
13:100642163-100642193	0.77324	0.47891	0.40407	0.75497	0.52682	0.47411	0.69963	0.64921	0.06114	0.01796	0.67805	0.4964	0.41192	0.53712	0.2966	0.00712	0.11205	0.60341	0.49436	0.43542	0.42203	0.83827	0.57869	0.46662	0.50039	0.68137	0.53036	0.39342	0.5473	0.90815	0.40147	0.48503	0.44044	0.64513	0.49899	0.56068	0.61765	0.42425	0.58909	0.72903	0.84387	0.67042	0.57793	0.67208	0.83023	0.53269	0.46344	0.49859	0.57204
13:100642646-100642948	0.58621	0.15726	0.06771	0.65073	0.2509	0.2351	0.29562	0.43014	0.01559	0.00509	0.10782	0.15893	0.08468	0.34901	0.10472	0.00847	0.02737	0.44877	0.18066	0.05075	0.06036	0.6825	0.51374	0.05528	0.22347	0.02668	0.20225	0.20482	0.22977	0.88858	0.05212	0.20348	0.06344	0.42172	0.10225	0.17931	0.15565	0.27828	0.6054	0.40434	0.60692	0.26778	0.39703	0.44934	0.73599	0.11403	0.11836	0.35887	0.14019
13:112711417-112711620	0.07262	0.1659	0.16917	0.0066	0.23126	0.19193	0.07025	0.13628	0.0276	0.00175	0.43646	0.15678	0.13836	0.31543	0.05807	0.47185	0.08341	0.46833	0.18543	0.08937	0.20272	0.01406	0.01558	0.24738	0.22424	0.43327	0.22251	0.13474	0.31723	0.02002	0.08167	0.30424	0.10505	0.10705	0.15106	0.13952	0.23771	0.19471	0.00332	0.02801	0.0621	0.38695	0.10031	0.40116	0.61587	0.33445	0.25646	0.08812	0.28795
13:112760861-112761071	0.44916	0.09643	0.0645	0.80922	0.05376	0.08828	0.0253	0.03401	0.7668	0.87477	0.01579	0.07224	0.15409	0.27001	0.03986	0.95844	0.42266	0.39873	0.1008	0.03341	0.02783	0.60303	0.8458	0.01504	0.05435	0.13756	0.13667	0.0843	0.06165	0.8569	0.05775	0.10258	0.06067	0.11763	0.02822	0.13066	0.03401	0.01269	0.77299	0.43578	0.46348	0.26064	0.14002	0.12933	0.57442	0.1807	0.12644	0.235	0.05704
13:28366493-28366671	0.0295	0.12847	0.06487	0.01254	0.04229	0.04274	0.01163	0.05687	0.01749	0.02276	0.04714	0.08887	0.12531	0.19488	0.02228	0.00196	0.01563	0.38644	0.06084	0.03937	0.11368	0.00583	0.0159	0.02539	0.08987	0.25566	0.05154	0.17458	0.04745	0.00828	0.04493	0.17165	0.04249	0.04954	0.06996	0.19473	0.01711	0.01082	0.00807	0.0332	0.01108	0.41147	0.04849	0.11776	0.03833	0.07792	0.05611	0.01945	0.05915
13:79160874-79161034	0.08256	0.1174	0.09885	0.58103	0.09098	0.19163	0.14932	0.05237	0.75552	0.77139	0.341	0.10793	0.09463	0.22544	0.11649	0.86892	0.17571	0.23227	0.11629	0.08021	0.07597	0.64028	0.21659	0.2244	0.13286	0.12937	0.09327	0.1156	0.1378	0.85522	0.12473	0.1447	0.06581	0.28604	0.07092	0.11761	0.14752	0.07877	0.69048	0.18296	0.28085	0.3569	0.13596	0.18735	0.32067	0.13122	0.21836	0.34678	0.14302
13:95355577-95355679	0.42713	0.1824	0.15477	0.89647	0.18877	0.16736	0.18768	0.40741	0.79596	0.90427	0.26676	0.14458	0.07673	0.05579	0.04878	0.99211	0.63043	0.45583	0.19814	0.0955	0.08644	0.73545	0.90372	0.1713	0.1507	0.03098	0.35153	0.24923	0.08256	0.88672	0.05916	0.11245	0.10415	0.1	0.11865	0.10396	0.28997	0.34595	0.83534	0.35048	0.80265	0.42585	0.30821	0.22053	0.79876	0.08689	0.24734	0.51639	0.12693
14:103389733-103389927	0.16129	0.09992	0.10479	0.08462	0.06397	0.13693	0.07458	0.04709	0.09702	0.3749	0.31045	0.0511	0.14905	0.05331	0.03928	0.03715	0.08324	0.47177	0.06083	0.08531	0.09563	0.27633	0.44675	0.05554	0.05214	0.06723	0.06211	0.04451	0.09918	0.45158	0.10193	0.07763	0.1099	0.0389	0.07466	0.04272	0.02735	0.16663	0.06927	0.42107	0.4819	0.0881	0.3163	0.13495	0.58751	0.05948	0.15993	0.1483	0.18154
14:24803728-24803886	0.16304	0.04848	0.03251	0.30248	0.01918	0.1919	0.13554	0.01569	0.00925	0.00377	0.02981	0.04587	0.03776	0.01337	0.0117	0.04298	0.04719	0.39502	0.02744	0.01213	0.01965	0.01463	0.00475	0.01063	0.05052	0.37864	0.11403	0.02119	0.06814	0.51664	0.02319	0.02403	0.01305	0.01193	0.01542	0.67725	0.43501	0.34267	0.57287	0.2851	0.13139	0.15348	0.31194	0.52793	0.7681	0.02943	0.15193	0.33719	0.22656
14:36741483-36741660	0.03007	0.02569	0.03352	0.79416	0.3541	0.02426	0.00868	0.42321	0.00514	0.34061	0.00622	0.01577	0.06281	0.03054	0.04551	0.88258	0.55405	0.26347	0.05327	0.06266	0.01335	0.31145	0.8679	0.00938	0.22861	0.038	0.19697	0.13668	0.26697	0.82813	0.01516	0.02697	0.01718	0.67428	0.01413	0.01685	0.20831	0.45151	0.24086	0.00925	0.62576	0.01477	0.02708	0.52095	0.71818	0.02507	0.05712	0.2387	0.14472
14:36973265-36973530	0.43076	0.05394	0.12411	0.40477	0.28321	0.46174	0.01742	0.02803	0.01505	0.81014	0.00286	0.04825	0.05298	0.04283	0.07838	0.82883	0.14975	0.02258	0.26999	0.03208	0.01143	0.01969	0.887	0.01699	0.02396	0.02486	0.22675	0.17576	0.02112	0.38691	0.02935	0.11769	0.0292	0.22694	0.00904	0.01375	0.26921	0.07236	0.36285	0.28288	0.18292	0.02674	0.01473	0.1274	0.8547	0.03745	0.17263	0.06876	0.03959
14:36973519-36973800	0.49614	0.06811	0.11288	0.39189	0.2283	0.52095	0.01448	0.02756	0.01261	0.81122	0.00509	0.03425	0.04447	0.03111	0.05858	0.86942	0.16076	0.0242	0.20469	0.05602	0.01564	0.03926	0.88432	0.02954	0.03686	0.02655	0.27559	0.21688	0.03646	0.43328	0.04856	0.09622	0.05222	0.24673	0.01253	0.03176	0.25542	0.10434	0.44201	0.28027	0.22409	0.0422	0.02838	0.17271	0.87786	0.04288	0.20013	0.09144	0.05107
14:36974640-36975072	0.13007	0.02273	0.02787	0.34408	0.02949	0.01305	0.00606	0.01319	0.00468	0.7632	0.00158	0.01766	0.00976	0.01544	0.28969	0.83233	0.0742	0.00568	0.02143	0.00616	0.01538	0.01668	0.87259	0.01007	0.01265	0.00795	0.15183	0.08952	0.00998	0.42747	0.01592	0.05271	0.01846	0.19796	0.00421	0.00792	0.24941	0.21095	0.44907	0.01392	0.48328	0.01441	0.01086	0.00978	0.8152	0.01653	0.07005	0.03805	0.02579
14:36983373-36983526	0.45917	0.05806	0.11632	0.40381	0.17606	0.34255	0.00752	0.03682	0.00488	0.0184	0.00496	0.02563	0.0378	0.03894	0.37995	0.72869	0.0069	0.02285	0.32215	0.03738	0.11041	0.02572	0.21952	0.01767	0.02144	0.02786	0.29957	0.1357	0.03145	0.01469	0.04542	0.09579	0.05568	0.02403	0.00847	0.03188	0.0389	0.46097	0.01128	0.30469	0.34467	0.032	0.06624	0.05791	0.86451	0.01989	0.13672	0.04985	0.08831
14:36993913-36993981	0.56258	0.28037	0.27059	0.83359	0.51913	0.75403	0.02644	0.47225	0.90565	0.92011	0.10824	0.09345	0.09551	0.14346	0.10238	0.82111	0.53942	0.0705	0.28528	0.2246	0.0478	0.70786	0.86369	0.04584	0.12817	0.08783	0.56769	0.36941	0.09063	0.48247	0.25372	0.20727	0.2364	0.2382	0.03694	0.1839	0.31364	0.53079	0.84392	0.32308	0.71371	0.09547	0.49256	0.65359	0.9294	0.17144	0.43	0.50639	0.21155
14:36994096-36994228	0.40751	0.08456	0.13314	0.82172	0.28162	0.32693	0.0129	0.42751	0.88598	0.88289	0.01241	0.02196	0.05097	0.05328	0.03094	0.91739	0.3772	0.02726	0.11507	0.05519	0.0316	0.73199	0.86693	0.02635	0.04313	0.03417	0.32781	0.24796	0.04914	0.38494	0.06315	0.06295	0.06147	0.01213	0.01213	0.12634	0.08571	0.30149	0.83817	0.33588	0.75518	0.04009	0.15524	0.16596	0.87581	0.05288	0.19138	0.27113	0.05582
14:36994245-36994428	0.55607	0.10781	0.16449	0.85881	0.39607	0.52517	0.01256	0.44295	0.89631	0.91615	0.0077	0.02697	0.06774	0.049	0.0243	0.95096	0.31192	0.0319	0.17565	0.07713	0.01084	0.77275	0.90855	0.0322	0.04856	0.02425	0.37033	0.28197	0.05553	0.41313	0.05297	0.10826	0.06392	0.00313	0.0192	0.18459	0.11019	0.259	0.81158	0.32425	0.71948	0.04905	0.12667	0.08415	0.86347	0.0385	0.27445	0.42164	0.04725
14:57261554-57261763	0.59507	0.11279	0.12674	0.85658	0.22403	0.23875	0.745	0.10457	0.91271	0.89597	0.36546	0.28177	0.32819	0.23688	0.04998	0.91344	0.38216	0.71854	0.36616	0.21084	0.15976	0.75091	0.87516	0.16278	0.11008	0.22819	0.37992	0.17147	0.32302	0.90884	0.12987	0.31713	0.21626	0.41852	0.23011	0.27558	0.47287	0.32514	0.79339	0.27899	0.70652	0.46983	0.36089	0.51257	0.9065	0.30141	0.26966	0.35085	0.16374
14:57264744-57264925	0.43773	0.15541	0.12152	0.82607	0.28048	0.1573	0.73736	0.15654	0.88582	0.8793	0.13466	0.18789	0.23959	0.28519	0.07	0.90798	0.65062	0.58167	0.26395	0.21759	0.10311	0.66004	0.89612	0.39422	0.07613	0.21982	0.28104	0.16107	0.26176	0.88395	0.05783	0.25683	0.08112	0.38924	0.10717	0.2691	0.44479	0.31347	0.69053	0.39547	0.609	0.37689	0.13303	0.53404	0.88745	0.29424	0.18458	0.37004	0.15583
14:57264918-57265091	0.48025	0.13039	0.10552	0.81934	0.25768	0.21901	0.75248	0.14267	0.88278	0.8968	0.1439	0.27947	0.21008	0.26065	0.04826	0.90531	0.59111	0.58831	0.2698	0.09227	0.10696	0.65616	0.90399	0.34562	0.04991	0.07651	0.27898	0.14294	0.16244	0.88287	0.03277	0.24374	0.06049	0.27366	0.07222	0.22418	0.48396	0.30899	0.75977	0.35878	0.60238	0.36801	0.09842	0.47357	0.92188	0.19409	0.17034	0.37243	0.13599
14:57265093-57265274	0.51295	0.10726	0.10699	0.82221	0.23694	0.16759	0.71501	0.06814	0.88965	0.90904	0.18881	0.14796	0.20216	0.11844	0.1684	0.93463	0.21857	0.56368	0.24184	0.06695	0.07991	0.67934	0.86227	0.25106	0.08605	0.09508	0.2904	0.10988	0.21651	0.86622	0.03418	0.14447	0.04577	0.22906	0.08527	0.17141	0.35589	0.29668	0.63925	0.23462	0.55703	0.29155	0.20754	0.30303	0.86192	0.19756	0.13099	0.39026	0.11192
14:57265286-57265422	0.55143	0.17057	0.18831	0.79949	0.33057	0.27575	0.74468	0.16477	0.90595	0.87502	0.25329	0.25533	0.23815	0.14445	0.2253	0.9348	0.32698	0.63355	0.42795	0.2358	0.2817	0.67636	0.84492	0.35631	0.18157	0.32707	0.33467	0.17773	0.40391	0.86525	0.16348	0.30222	0.18089	0.37291	0.32331	0.4226	0.39765	0.36755	0.62755	0.38769	0.68218	0.38943	0.35139	0.54153	0.88485	0.36349	0.21876	0.54623	0.24457
14:57270850-57270958	0.56111	0.16476	0.09808	0.80735	0.18744	0.15744	0.74373	0.0354	0.89779	0.8708	0.33255	0.09407	0.21175	0.14092	0.16136	0.92784	0.46731	0.56251	0.26793	0.11897	0.05684	0.63399	0.84129	0.37125	0.07052	0.11828	0.30554	0.20991	0.29892	0.91716	0.09666	0.17698	0.12564	0.39913	0.07445	0.12656	0.357	0.45381	0.79075	0.40688	0.71044	0.33146	0.12108	0.48313	0.89917	0.27363	0.09657	0.51352	0.13993
14:57278558-57278657	0.44671	0.14523	0.09353	0.76446	0.35951	0.53434	0.6935	0.19523	0.89725	0.85836	0.17882	0.16345	0.26073	0.24138	0.00488	0.92675	0.59686	0.61704	0.22595	0.22941	0.13456	0.21286	0.7164	0.35141	0.12477	0.30656	0.29553	0.07354	0.1572	0.89328	0.28551	0.38283	0.07188	0.49754	0.26954	0.10672	0.50211	0.22574	0.65799	0.48247	0.71733	0.49355	0.0406	0.26456	0.89559	0.33521	0.12945	0.45534	0.11508
14:57283937-57284651	0.53652	0.09997	0.10295	0.83714	0.23689	0.17708	0.68534	0.0447	0.8794	0.9155	0.22842	0.23229	0.2276	0.28449	0.06635	0.90045	0.31641	0.63366	0.3749	0.23878	0.17554	0.70693	0.84375	0.35723	0.12264	0.29394	0.30079	0.14024	0.23147	0.87586	0.16489	0.21393	0.10444	0.2573	0.21852	0.20428	0.42146	0.36363	0.7652	0.28674	0.72167	0.45191	0.1712	0.45498	0.88622	0.17506	0.20743	0.41842	0.12496
14:76819096-76819113	0.18111	0.1798	0.14763	0.43051	0.1622	0.25001	0.48698	0.06084	0.35324	0.14622	0.06145	0.17261	0.23158	0.2508	0.05789	0.77769	0.43314	0.35825	0.05425	0.21252	0.28601	0.07469	0.05429	0.11685	0.14015	0.19552	0.09968	0.07778	0.22869	0.08402	0.31902	0.15441	0.10679	0.36477	0.17407	0.05923	0.12389	0.1289	0.11364	0.07406	0.05789	0.07593	0.0617	0.36311	0.32206	0.25954	0.10967	0.07312	0.25911
14:77227480-77227716	0.02794	0.0517	0.05282	0.00985	0.07288	0.09998	0.01155	0.02503	0.02999	0.07269	0.16123	0.07587	0.09489	0.08979	0.01685	0.0066	0.06052	0.16429	0.0292	0.035	0.10262	0.05018	0.04803	0.01338	0.0797	0.29969	0.03009	0.02182	0.04827	0.02415	0.01746	0.10632	0.06217	0.04526	0.08523	0.12806	0.01796	0.01613	0.03398	0.01979	0.04281	0.25592	0.01387	0.08851	0.05972	0.03264	0.05584	0.01816	0.07025
14:88459788-88459799	0.13639	0.1769	0.14901	0.03647	0.09278	0.2037	0.06839	0.15385	0.01574	0.10437	0.05263	0.22245	0.14055	0.03437	0.02381	0.16667	0.36213	0.0625	0.2069	0.08586	0.22266	0.16031	0.11352	0.19482	0.25538	0.11624	0.24057	0.20381	0.18757	0.07819	0.12775	0.28333	0.13033	0.09714	0.20013	0.05682	0.29908	0.37351	0.11194	0.3147	0.37563	0.1401	0.25164	0.24793	0.54321	0.08469	0.26582	0.18966	0.14767
14:90526566-90526894	0.01487	0.03685	0.02874	0.00829	0.01764	0.01889	0.0192	0.01877	0.01226	0.00991	0.39173	0.12379	0.16706	0.03214	0.00297	0.01207	0.0041	0.09937	0.02849	0.07614	0.01739	0.01649	0.01366	0.15167	0.07938	0.20177	0.01855	0.0561	0.01581	0.00616	0.02774	0.03447	0.02168	0.02103	0.03923	0.07877	0.00641	0.01358	0.0588	0.00521	0.00443	0.08008	0.01324	0.26235	0.01633	0.22278	0.01494	0.00668	0.11741
14:94254642-94254774	0.02737	0.07561	0.06375	0.00934	0.0278	0.02739	0.00579	0.02313	0.00493	0.0214	0.16723	0.16177	0.13637	0.10821	0.03599	0.02031	0.03199	0.24504	0.0317	0.0378	0.04473	0.00921	0.01739	0.07033	0.05415	0.0338	0.03691	0.07213	0.06032	0.0123	0.17461	0.05067	0.03472	0.20803	0.20202	0.01037	0.01752	0.02396	0.04576	0.01565	0.02485	0.0622	0.00963	0.05703	0.06815	0.01793	0.0365	0.03752	0.03562
15:28351481-28351505	0.27407	0.52525	0.60837	0.69444	0.29885	0.34259	0.28224	0.47308	0.22857	0.57396	0.68807	0.64087	0.58621	0.64179	0.48148	0.72571	0.34043	0.8436	0.66344	0.34294	0.34615	0.72727	0.54491	0.65031	0.40523	0.63935	0.34857	0.50504	0.55396	0.47414	0.6776	0.73913	0.57407	0.63077	0.62109	0.7	0.2623	0.30313	0.66667	0.30769	0.47967	0.47677	0.44079	0.46154	0.07725	0.59375	0.2	0.35135	0.44828
15:29864075-29864175	0.16259	0.12743	0.04089	0.02453	0.18141	0.1498	0.23578	0.15223	0.05238	0.07476	0.16713	0.1	0.07328	0.15783	0.09939	0.00667	0.1953	0.26889	0.01721	0.04287	0.06258	0.06065	0.18172	0.02766	0.08898	0.14269	0.0574	0.09454	0.09412	0.04302	0.07563	0.06003	0.10424	0.15278	0.13592	0.08897	0.02354	0.05798	0.19393	0.13819	0.05719	0.0642	0.04568	0.10109	0.30757	0.13146	0.12115	0.07545	0.07392
15:45421905-45422101	0.04774	0.09763	0.10773	0.24403	0.07542	0.04555	0.01281	0.04439	0.70958	0.45899	0.04233	0.14558	0.10585	0.05329	0.02593	0.6002	0.0216	0.04223	0.09817	0.04528	0.05652	0.42609	0.8536	0.04569	0.03903	0.05184	0.06691	0.04554	0.10979	0.86617	0.05279	0.08728	0.04553	0.04674	0.02334	0.06167	0.0634	0.04271	0.01156	0.05526	0.01655	0.06142	0.03043	0.08599	0.03071	0.02875	0.10587	0.0464	0.05373
15:48483754-48483860	0.29001	0.20495	0.18813	0.02789	0.19412	0.36094	0.15382	0.12592	0.02327	0.36225	0.34624	0.15428	0.23165	0.25657	0.15513	0.00541	0.38739	0.47148	0.2326	0.24609	0.33734	0.07362	0.01198	0.2369	0.15465	0.20417	0.10382	0.16817	0.31971	0.01078	0.17386	0.21117	0.16529	0.20063	0.15274	0.3631	0.05508	0.20001	0.04923	0.37089	0.2489	0.27711	0.38617	0.35835	0.67874	0.41426	0.23648	0.07265	0.18522
15:60288719-60288818	0.25669	0.14673	0.09783	0.64961	0.27749	0.25422	0.04017	0.08102	0.03506	0.83101	0.29442	0.05023	0.12111	0.18975	0.12988	0.8817	0.35764	0.03399	0.0807	0.05342	0.06723	0.14472	0.56651	0.10074	0.10751	0.06931	0.21927	0.21095	0.08899	0.8732	0.07207	0.07973	0.0765	0.05055	0.06036	0.02092	0.07947	0.17619	0.67515	0.22447	0.563	0.14113	0.08632	0.0455	0.71079	0.0585	0.13505	0.33914	0.0825
15:74422766-74423049	0.04597	0.08183	0.08433	0.00507	0.04935	0.05193	0.02854	0.04524	0.11932	0.20667	0.20414	0.09927	0.09833	0.14271	0.02472	0.00606	0.06879	0.21979	0.03862	0.08527	0.13043	0.02221	0.02674	0.11234	0.06391	0.12383	0.04623	0.14895	0.05075	0.01526	0.09657	0.16167	0.09216	0.06289	0.17128	0.23158	0.02796	0.0267	0.14797	0.04475	0.02969	0.28892	0.04951	0.1173	0.00894	0.03785	0.09342	0.03404	0.07314
15:74658403-74658699	0.23807	0.01608	0.00951	0.01029	0.00707	0.0584	0.48822	0.01073	0.02495	0.42531	0.00514	0.09899	0.09951	0.00966	0.01419	0.73318	0.01216	0.36309	0.01394	0.00178	0.02544	0.00915	0.70635	0.00373	0.03668	0.00826	0.15184	0.03023	0.09637	0.45812	0.00958	0.03572	0.01162	0.43142	0.01444	0.08204	0.36788	0.16468	0.00583	0.30341	0.1799	0.00653	0.01002	0.0416	0.7836	0.01239	0.26309	0.00259	0.03461
15:74989026-74989037	0.40789	0.439	0.32504	0.23308	0.41818	0.3488	0.51059	0.31219	0.04601	0.43857	0.33246	0.55767	0.2957	0.53644	0.4458	0.81058	0.61538	0.46408	0.30097	0.46005	0.42172	0.2566	0.06975	0.18869	0.39805	0.32256	0.3189	0.47048	0.25279	0.42157	0.38841	0.22222	0.28	0.23656	0.22099	0.62648	0.18497	0.2844	0.21905	0.24203	0.27509	0.39539	0.3038	0.41866	0.06536	0.30492	0.26316	0.21311	0.08229
15:89914309-89914426	0.30652	0.08172	0.10319	0.65231	0.17426	0.19067	0.3044	0.33015	0.9002	0.87233	0.28173	0.0833	0.11458	0.11998	0.10295	0.94544	0.40814	0.40395	0.1966	0.14765	0.20599	0.50826	0.88942	0.18086	0.12757	0.18446	0.36543	0.16882	0.20947	0.88535	0.13273	0.11576	0.07304	0.06736	0.08237	0.36187	0.4572	0.25088	0.61431	0.35793	0.23307	0.14724	0.10729	0.50975	0.80477	0.34997	0.31331	0.1496	0.13154
15:89921025-89921331	0.11719	0.13286	0.17421	0.50715	0.4168	0.1233	0.04478	0.16524	0.90295	0.88748	0.08283	0.15934	0.1715	0.08694	0.08955	0.93311	0.59801	0.24986	0.23381	0.09348	0.15933	0.09277	0.86297	0.08646	0.1007	0.04443	0.22617	0.08153	0.15323	0.88457	0.12614	0.15178	0.12027	0.05933	0.09689	0.15342	0.59744	0.36009	0.69629	0.5401	0.63102	0.09233	0.30937	0.21095	0.84639	0.10708	0.30653	0.19913	0.20523
15:89951961-89952043	0.37011	0.13911	0.12041	0.5178	0.31526	0.45012	0.58922	0.43144	0.81589	0.88315	0.16822	0.08564	0.10553	0.4241	0.19343	0.43462	0.42613	0.59788	0.17286	0.27578	0.23698	0.23142	0.56386	0.09	0.19279	0.38263	0.32922	0.17123	0.3431	0.25743	0.06992	0.16676	0.14916	0.26967	0.14001	0.11162	0.58363	0.42247	0.58673	0.38706	0.75676	0.29733	0.34264	0.50107	0.77066	0.40744	0.1951	0.32332	0.28335
15:96875765-96875954	0.09375	0.09335	0.14839	0.00788	0.12285	0.03617	0.0147	0.06637	0.00443	0.02174	0.03326	0.01074	0.06595	0.03005	0.02177	0.00856	0.00828	0.03478	0.103	0.04904	0.02529	0.0361	0.00524	0.02948	0.04497	0.02689	0.04951	0.06861	0.07992	0.00871	0.04773	0.12112	0.07338	0.0348	0.01259	0.05053	0.03281	0.05978	0.06644	0.06153	0.11528	0.11286	0.05001	0.08087	0.00316	0.09244	0.15318	0.07903	0.08537
16:22173555-22173639	0.08291	0.21831	0.2188	0.18822	0.18955	0.05713	0.06991	0.10824	0.06287	0.20626	0.34156	0.17204	0.34529	0.1017	0.05721	0.47548	0.18795	0.13951	0.16035	0.07885	0.11824	0.39887	0.30326	0.08631	0.20735	0.1841	0.15731	0.21607	0.14579	0.78361	0.13773	0.15702	0.19778	0.07895	0.01941	0.50692	0.06897	0.18885	0.14097	0.10951	0.06318	0.22023	0.13422	0.389	0.48741	0.07955	0.14524	0.20365	0.1163
16:22824890-22825052	0.05117	0.17349	0.16006	0.01132	0.0835	0.29207	0.01299	0.07344	0.01656	0.00624	0.64631	0.22261	0.30422	0.48742	0.04428	0.57513	0.04108	0.55579	0.10329	0.22955	0.39628	0.25989	0.16428	0.32272	0.15193	0.56008	0.08593	0.25118	0.17427	0.14208	0.39437	0.22563	0.19625	0.23871	0.40255	0.21673	0.03359	0.02343	0.14271	0.0498	0.08009	0.2899	0.08283	0.47242	0.166	0.39671	0.24696	0.09487	0.34294
16:22826137-22826274	0.06527	0.09167	0.12896	0.016	0.15133	0.16135	0.02274	0.04254	0.0244	0.01115	0.35981	0.29735	0.17636	0.25106	0.03934	0.23256	0.03228	0.57918	0.0619	0.19493	0.21222	0.13336	0.20685	0.25755	0.09151	0.19576	0.12847	0.21312	0.20928	0.46538	0.23065	0.27619	0.16362	0.27594	0.41525	0.26234	0.0459	0.05411	0.11275	0.03111	0.05746	0.28267	0.02716	0.16753	0.40684	0.21879	0.25456	0.10256	0.15845
16:230174-230185	0.64583	0.73684	0.87316	0.41333	0.7931	0.6	0.5	0.76923	0.43396	0.65119	0.82857	0.52632	0.9375	1	1	0.90323	0.48276	0.89655	0.56522	0.7619	0.90909	0.66667	0.60345	0.57895	0.73404	0.91139	0.81633	0.95349	0.76717	0.96552	0.85246	0.33333	0.59375	0.17647	0.39683	1	0.25	0.7619	0.73333	0.11111	0.45946	0.63866	0.58333	1	0.35714	0.72	0.94737	0.46667	0.66667
16:54968826-54969057	0.55042	0.09194	0.10103	0.76942	0.21859	0.31928	0.04318	0.447	0.45948	0.89535	0.01596	0.21775	0.13096	0.07901	0.28178	0.95007	0.51926	0.09224	0.13315	0.17797	0.118	0.61239	0.74436	0.14798	0.12937	0.07581	0.32867	0.18404	0.11246	0.84075	0.07535	0.09392	0.06191	0.03827	0.12691	0.01986	0.43135	0.08667	0.60845	0.08628	0.06179	0.05485	0.0596	0.19578	0.75333	0.20444	0.21055	0.13211	0.12526
16:54969064-54969152	0.54477	0.15606	0.16288	0.68311	0.26136	0.51149	0.05623	0.47821	0.33373	0.7644	0.03882	0.16065	0.28435	0.09276	0.46429	0.85675	0.50192	0.08819	0.22256	0.20707	0.20164	0.59895	0.72234	0.17131	0.1717	0.12005	0.29751	0.22872	0.07865	0.75165	0.14597	0.35714	0.14405	0.09636	0.17398	0.11111	0.39415	0.0651	0.54904	0.15417	0.05555	0.10921	0.11122	0.23822	0.89212	0.44917	0.34097	0.30952	0.17667
16:55090570-55090893	0.02702	0.09047	0.05255	0.01249	0.02957	0.05492	0.01544	0.03997	0.00541	0.01981	0.05489	0.0827	0.0664	0.2368	0.0247	0.00272	0.22912	0.30195	0.04545	0.15307	0.02884	0.02292	0.02395	0.02136	0.09798	0.26271	0.0264	0.04966	0.2291	0.00642	0.10428	0.11891	0.05559	0.34872	0.45666	0.3561	0.01426	0.01921	0.01463	0.02214	0.11491	0.25009	0.20481	0.39443	0.70969	0.01388	0.05352	0.02611	0.1477
16:58497056-58497175	0.17042	0.19022	0.12903	0.0178	0.1291	0.21818	0.11776	0.07477	0.01532	0.06043	0.62868	0.25324	0.26955	0.24561	0.0819	0.07182	0.11532	0.37586	0.1059	0.07954	0.25462	0.06222	0.02357	0.20165	0.17158	0.35204	0.11051	0.24177	0.25829	0.0387	0.16549	0.22489	0.20377	0.10183	0.29431	0.31512	0.07895	0.07157	0.05567	0.0709	0.13057	0.15618	0.09434	0.3198	0.14857	0.30047	0.11201	0.05714	0.2323
16:6069768-6069894	0.09932	0.12801	0.16573	0.01338	0.13075	0.20643	0.2485	0.06468	0.01163	0.00948	0.01298	0.2217	0.20505	0.15406	0.04253	0.00426	0.0393	0.61	0.18753	0.2104	0.1401	0.06994	0.10473	0.19292	0.09868	0.15702	0.08037	0.10751	0.14723	0.35649	0.1459	0.22729	0.08839	0.18004	0.0389	0.01723	0.0842	0.04334	0.18026	0.07123	0.04082	0.45162	0.04771	0.12166	0.44896	0.12385	0.31428	0.03392	0.24464
16:86541426-86541655	0.11684	0.22969	0.20659	0.24004	0.18371	0.25869	0.04935	0.18027	0.14856	0.52682	0.10064	0.23281	0.29274	0.27614	0.28926	0.69174	0.14662	0.43592	0.19044	0.1406	0.11791	0.3669	0.26288	0.13524	0.15242	0.1058	0.17765	0.21563	0.14148	0.44349	0.10929	0.26398	0.22479	0.1239	0.18448	0.06345	0.06505	0.08236	0.23622	0.14165	0.09027	0.04951	0.08126	0.15403	0.2598	0.08054	0.30001	0.19116	0.14663
16:86541721-86541926	0.02691	0.07544	0.09297	0.05393	0.10943	0.04901	0.02386	0.03507	0.06942	0.04507	0.1085	0.1505	0.07318	0.20837	0.01541	0.13675	0.01136	0.2509	0.06358	0.04912	0.0486	0.20463	0.02676	0.03692	0.05139	0.02896	0.06326	0.10365	0.03084	0.03817	0.04901	0.14004	0.04974	0.03902	0.05215	0.0227	0.01906	0.02463	0.04718	0.02097	0.0369	0.02716	0.02379	0.06305	0.01944	0.04315	0.06146	0.0366	0.09535
17:26578337-26578564	0.01149	0.0358	0.03818	0.73254	0.0271	0.14067	0.01488	0.07814	0.4738	0.79257	0.00323	0.14183	0.11017	0.11933	0.05667	0.6187	0.42254	0.01442	0.02534	0.03037	0.03485	0.63339	0.60909	0.02145	0.02434	0.01702	0.02712	0.09648	0.03075	0.43576	0.0294	0.0197	0.02929	0.00446	0.0107	0.01089	0.01065	0.04999	0.01315	0.40455	0.53629	0.02765	0.24291	0.07764	0.18388	0.30672	0.11945	0.08418	0.04987
17:35294055-35294330	0.02331	0.10269	0.06387	0.00805	0.19583	0.12994	0.03225	0.05235	0.00514	0.00427	0.02031	0.17528	0.05926	0.40487	0.02196	0.00069	0.01128	0.57392	0.06227	0.03627	0.05661	0.01628	0.00279	0.12727	0.15526	0.36747	0.03165	0.13093	0.11288	0.83728	0.03323	0.2071	0.17665	0.08701	0.14787	0.05574	0.01628	0.01187	0.01018	0.03059	0.01347	0.22065	0.02332	0.06936	0.01345	0.03094	0.13608	0.00632	0.15854
17:35294388-35294659	0.02275	0.11205	0.04507	0.01466	0.15636	0.08759	0.10621	0.0194	0.00743	0.00119	0.29654	0.14154	0.0951	0.31002	0.02169	0.00144	0.00782	0.58915	0.02437	0.12873	0.09095	0.02698	0.00797	0.19177	0.13429	0.3981	0.02312	0.13381	0.0634	0.80852	0.07695	0.15242	0.11084	0.10262	0.05259	0.13856	0.01969	0.01692	0.00304	0.01678	0.10524	0.11082	0.02472	0.11145	0.0119	0.01574	0.06255	0.00357	0.19389
17:35294574-35294697	0.02856	0.15837	0.08794	0.02148	0.12442	0.08213	0.11201	0.05343	0.00407	0.01856	0.33971	0.21252	0.16829	0.27215	0.07085	0.00579	0.00517	0.63525	0.05098	0.20539	0.20818	0.03546	0.02713	0.19153	0.16392	0.41154	0.04184	0.12893	0.13423	0.7786	0.10203	0.21257	0.16648	0.14617	0.05569	0.21809	0.03116	0.02545	0.01778	0.06025	0.15213	0.15156	0.05071	0.07374	0.03845	0.03527	0.10277	0.03738	0.23887
17:35294708-35294889	0.02234	0.1289	0.0399	0.02027	0.07153	0.04032	0.03528	0.03005	0.00853	0.01636	0.2895	0.09726	0.1203	0.28741	0.03155	0.00209	0.00326	0.56677	0.01667	0.18783	0.19851	0.01919	0.01446	0.09741	0.10828	0.32064	0.05421	0.06479	0.12655	0.6892	0.15678	0.15126	0.09981	0.06277	0.04002	0.19586	0.00746	0.02117	0.0043	0.01423	0.07423	0.07473	0.02366	0.08235	0.01223	0.03727	0.05089	0.00578	0.14224
17:35296989-35297154	0.35307	0.13328	0.12364	0.01651	0.23977	0.19003	0.29343	0.04676	0.00735	0.17871	0.127	0.16795	0.18955	0.27091	0.06923	0.00049	0.07128	0.48681	0.09762	0.18166	0.21715	0.03554	0.04344	0.23413	0.13673	0.29469	0.191	0.18398	0.12766	0.58003	0.15867	0.20323	0.12624	0.21169	0.16291	0.1208	0.03559	0.04844	0.03188	0.21808	0.09671	0.19725	0.04981	0.28744	0.41181	0.25345	0.21862	0.05173	0.13924
17:36103031-36103381	0.36222	0.0522	0.04364	0.11583	0.17813	0.17696	0.00386	0.02345	0.00622	0.84215	0.01144	0.01614	0.03769	0.02458	0.0414	0.45024	0.03231	0.0154	0.13095	0.02198	0.02491	0.19739	0.16713	0.02417	0.02773	0.02158	0.14782	0.03327	0.02809	0.81491	0.02782	0.05037	0.03398	0.03275	0.02895	0.01338	0.02909	0.03688	0.53172	0.34003	0.19563	0.02314	0.1657	0.03253	0.44697	0.02476	0.1804	0.0466	0.02584
17:36104081-36104272	0.17725	0.01979	0.0282	0.01866	0.15958	0.12143	0.01038	0.01508	0.00694	0.8775	0.00804	0.01058	0.0453	0.01449	0.02503	0.45375	0.03265	0.00699	0.21421	0.01409	0.01529	0.10848	0.27533	0.0138	0.01873	0.01044	0.1559	0.01938	0.01848	0.84287	0.01474	0.01801	0.02468	0.05051	0.02602	0.00683	0.06304	0.0373	0.48293	0.44158	0.2034	0.01272	0.32395	0.01747	0.49206	0.01859	0.15832	0.04702	0.01581
17:37856019-37856236	0.06953	0.18945	0.25676	0.37218	0.20465	0.15529	0.04335	0.08967	0.57689	0.82448	0.02708	0.04863	0.11212	0.06529	0.1074	0.95362	0.48321	0.09842	0.21306	0.08138	0.06874	0.57914	0.85246	0.06224	0.0799	0.08859	0.10663	0.16283	0.17065	0.825	0.11286	0.13213	0.12633	0.04999	0.02777	0.05047	0.16	0.08122	0.75888	0.10641	0.05838	0.11408	0.06151	0.07489	0.00464	0.05006	0.2016	0.08352	0.09241
17:41832668-41832811	0.4344	0.0593	0.04355	0.0142	0.03816	0.1407	0.02997	0.05013	0.00584	0.01661	0.04514	0.0857	0.05372	0.07628	0.03051	0.83186	0.02005	0.48992	0.22174	0.01352	0.0376	0.02729	0.02763	0.01054	0.0575	0.01436	0.24109	0.06072	0.02575	0.0165	0.03526	0.04422	0.02738	0.01345	0.01218	0.05164	0.00707	0.16444	0.01078	0.47831	0.5787	0.0231	0.04104	0.0503	0.84648	0.0228	0.24413	0.01098	0.04434
17:42092626-42092637	0.84946	0.90857	0.81112	0.87417	0.77579	0.6371	0.84242	0.64	0.90962	0.89437	0.85271	0.90826	0.875	0.95652	0.55556	0.94385	0.83333	0.89385	0.6875	0.90476	0.88776	0.97938	0.88722	0.84153	0.77366	0.67251	0.85818	0.91429	0.92453	0.90196	0.96992	0.81818	0.95098	0.89474	0.92174	0.92647	0.90385	0.92485	0.84884	0.88679	0.90977	0.72321	0.94059	0.85526	0.94633	0.9084	0.90909	0.96774	0.85556
17:47210434-47210643	0.03806	0.05495	0.101	0.01216	0.08419	0.09809	0.02839	0.25484	0.05819	0.02086	0.03942	0.12551	0.09974	0.08106	0.04866	0.47469	0.0843	0.20604	0.06967	0.07105	0.06376	0.29738	0.05996	0.02786	0.04023	0.08321	0.23658	0.08936	0.086	0.69367	0.0389	0.07233	0.05874	0.02509	0.03295	0.25166	0.03385	0.09729	0.09548	0.07699	0.02963	0.07821	0.02959	0.14083	0.84085	0.03614	0.15822	0.0934	0.05186
17:47210654-47210763	0.22008	0.2385	0.36961	0.1145	0.35916	0.37393	0.27244	0.47854	0.58127	0.28429	0.28712	0.34092	0.44871	0.39522	0.21172	0.94553	0.46201	0.71709	0.26707	0.21705	0.40005	0.70706	0.77053	0.29877	0.28537	0.4986	0.45713	0.33116	0.34498	0.87904	0.24233	0.41139	0.31285	0.10732	0.17918	0.57198	0.28849	0.41384	0.32355	0.49995	0.36953	0.38339	0.09904	0.56411	0.92341	0.17756	0.45348	0.49871	0.2222
17:48284289-48284546	0.06706	0.19391	0.07421	0.01831	0.05731	0.07615	0.61433	0.09079	0.08429	0.1155	0.09338	0.21224	0.0775	0.37315	0.07338	0.01895	0.0655	0.52605	0.01937	0.14463	0.21816	0.08652	0.10037	0.18199	0.27419	0.52536	0.04987	0.05074	0.19523	0.1205	0.22221	0.22797	0.14845	0.43669	0.36467	0.6221	0.0294	0.04611	0.03688	0.05643	0.21047	0.07578	0.10706	0.41869	0.30009	0.30485	0.03799	0.04444	0.12861
17:48637433-48637590	0.0211	0.04505	0.03154	0.04235	0.03088	0.03247	0.00728	0.01586	0.00549	0.86296	0.06617	0.05467	0.0362	0.02482	0.0061	0.06131	0.17978	0.0142	0.02849	0.00679	0.01747	0.30281	0.43679	0.00556	0.02465	0.02954	0.01591	0.02019	0.01338	0.59207	0.01784	0.04969	0.01988	0.01059	0.00326	0.01016	0.0056	0.01092	0.2763	0.0453	0.06446	0.02926	0.02312	0.02981	0.02615	0.00053	0.01849	0.00477	0.01432
17:54755960-54756176	0.06293	0.10513	0.07211	0.11741	0.04515	0.06618	0.04301	0.03612	0.01579	0.00373	0.17155	0.16436	0.20659	0.31131	0.13335	0.19694	0.0199	0.6042	0.0763	0.11002	0.25398	0.35225	0.06854	0.01697	0.14101	0.30636	0.04074	0.04426	0.14831	0.73426	0.24262	0.10327	0.07008	0.43815	0.32392	0.24555	0.10476	0.02255	0.01865	0.0235	0.21157	0.41182	0.02746	0.29934	0.14317	0.24179	0.15869	0.06255	0.11566
17:62038934-62039175	0.10165	0.19108	0.16998	0.61051	0.11583	0.11802	0.62182	0.15565	0.82988	0.87151	0.29876	0.25275	0.14877	0.11126	0.06663	0.88748	0.41998	0.0958	0.14586	0.13663	0.21276	0.24076	0.87391	0.04442	0.17088	0.22506	0.09883	0.0993	0.21758	0.80542	0.1929	0.24558	0.14447	0.07282	0.03135	0.09203	0.03942	0.15033	0.088	0.1343	0.60834	0.19755	0.4678	0.10632	0.73915	0.13389	0.14951	0.0861	0.08128
17:70114148-70114295	0.28912	0.09109	0.15204	0.82915	0.28142	0.35464	0.02324	0.44867	0.01592	0.9243	0.01639	0.19667	0.17758	0.04565	0.06217	0.92724	0.59145	0.64419	0.19596	0.07727	0.07725	0.70909	0.91878	0.07163	0.19342	0.39189	0.26708	0.07267	0.17193	0.84774	0.05414	0.30437	0.11814	0.06829	0.02803	0.04636	0.50916	0.39826	0.72094	0.07872	0.60711	0.25359	0.38046	0.41445	0.78131	0.03714	0.38292	0.21437	0.16809
17:71161791-71162030	0.01329	0.03062	0.02807	0.00571	0.03887	0.10927	0.01431	0.01663	0.00394	0.00384	0.04265	0.02281	0.07029	0.10626	0.02613	0.00309	0.00375	0.1421	0.01967	0.01956	0.09227	0.01138	0.0016	0.00973	0.01725	0.09131	0.01407	0.0166	0.07498	0.01402	0.02168	0.1099	0.0136	0.02591	0.05091	0.07872	0.01229	0.01886	0.01151	0.02091	0.01738	0.01635	0.00758	0.01719	0.00825	0.01646	0.05028	0.01218	0.03554
17:72352786-72353070	0.05046	0.07087	0.07506	0.84399	0.02786	0.02584	0.01698	0.03849	0.66281	0.93013	0.31093	0.16847	0.07336	0.06031	0.1216	0.93036	0.34537	0.56627	0.05483	0.04184	0.06655	0.68376	0.90258	0.02322	0.04145	0.02151	0.05513	0.13166	0.04159	0.87822	0.05108	0.12542	0.04356	0.01793	0.0413	0.15943	0.02888	0.02516	0.69084	0.02066	0.53115	0.02081	0.18411	0.11115	0.4296	0.04085	0.11117	0.48436	0.02871
17:76967752-76967793	0.85	0.79071	0.87032	0.71855	0.80882	0.87814	0.21329	0.81871	0.77713	0.96312	0.45062	0.70938	0.84416	0.5499	0.87879	0.98039	0.34483	0.92773	0.7234	0.84211	0.68939	0.58002	0.92256	0.80323	0.95781	0.872	0.87236	0.70396	0.81879	0.38146	0.87297	0.84615	0.8855	0.91175	0.74877	0.85115	0.71332	0.8698	0.93688	0.79167	0.80442	0.8487	0.94109	0.86048	0.93696	0.74351	0.84913	0.82127	0.8513
17:78451399-78451593	0.04534	0.07312	0.08242	0.00548	0.11446	0.2692	0.01469	0.02709	0.01274	0.00268	0.01189	0.06919	0.16601	0.13714	0.0229	0.0036	0.03528	0.60644	0.05808	0.07602	0.08085	0.01289	0.01214	0.03242	0.05789	0.40737	0.0366	0.08511	0.05697	0.00744	0.1125	0.22961	0.03741	0.06799	0.16128	0.05363	0.01548	0.02735	0.0066	0.03659	0.04191	0.44963	0.02485	0.16152	0.02448	0.04419	0.06747	0.02813	0.11478
17:78451942-78452141	0.02107	0.05037	0.03858	0.00235	0.03672	0.09497	0.00641	0.02068	0.00614	0.00909	0.01433	0.10396	0.14544	0.09464	0.00549	0.00551	0.00622	0.48505	0.02572	0.02798	0.02108	0.01723	0.00832	0.02382	0.19949	0.3094	0.01624	0.11195	0.15452	0.00771	0.07407	0.2344	0.02784	0.18729	0.02054	0.14934	0.02348	0.00901	0.00665	0.00626	0.02382	0.37987	0.01412	0.08655	0.00848	0.01843	0.03018	0.00328	0.09569
18:19756766-19756904	0.69191	0.24343	0.20391	0.90779	0.29088	0.29346	0.09525	0.21786	0.89137	0.90317	0.1123	0.31772	0.10341	0.12329	0.19971	0.95211	0.72031	0.40607	0.43233	0.2125	0.29791	0.72646	0.84177	0.26763	0.08897	0.36175	0.47084	0.15996	0.15478	0.9482	0.12954	0.2488	0.21977	0.7843	0.08224	0.63838	0.74113	0.05943	0.77489	0.61185	0.34391	0.29545	0.62158	0.41995	0.79274	0.17226	0.31987	0.40754	0.12875
18:19756895-19757005	0.79081	0.34986	0.36847	0.91581	0.51611	0.43409	0.14077	0.42432	0.93139	0.94781	0.14851	0.38161	0.2132	0.15643	0.32231	0.96802	0.81644	0.51709	0.60448	0.31369	0.41202	0.76417	0.87749	0.45071	0.15196	0.39581	0.57772	0.21265	0.27468	0.97278	0.17236	0.32113	0.28836	0.80224	0.10352	0.6162	0.68758	0.14319	0.84939	0.71941	0.39997	0.33999	0.61548	0.42984	0.81637	0.2378	0.3384	0.41183	0.21248
18:44786740-44787022	0.05233	0.04918	0.07464	0.07364	0.08421	0.1262	0.0128	0.05873	0.44983	0.79414	0.04022	0.15518	0.10789	0.15304	0.0232	0.35394	0.11163	0.53309	0.07999	0.07514	0.03767	0.33143	0.23982	0.03622	0.0719	0.14695	0.05343	0.11221	0.05438	0.62405	0.05031	0.10749	0.04268	0.02485	0.0235	0.06434	0.02769	0.02761	0.19359	0.03076	0.01735	0.05135	0.04669	0.05298	0.02358	0.0481	0.06202	0.08513	0.03907
18:55106142-55106343	0.30454	0.14119	0.09845	0.02774	0.08735	0.27217	0.05795	0.13223	0.03573	0.1658	0.02554	0.14359	0.17608	0.22755	0.04861	0.51758	0.31382	0.30972	0.09477	0.09129	0.28509	0.09102	0.01854	0.03788	0.15437	0.15987	0.16756	0.06148	0.18166	0.00502	0.1149	0.17051	0.10837	0.18032	0.20434	0.05391	0.01909	0.09993	0.37831	0.06581	0.49973	0.58678	0.27778	0.27638	0.74783	0.32953	0.20249	0.07159	0.17681
18:70211954-70212086	0.15119	0.25859	0.21562	0.05409	0.1683	0.13284	0.1409	0.14179	0.03745	0.15862	0.20353	0.1345	0.19501	0.16828	0.24958	0.01847	0.11526	0.38351	0.23382	0.15845	0.18894	0.09182	0.08601	0.09861	0.17417	0.13024	0.16193	0.14779	0.18934	0.03543	0.1496	0.30941	0.22752	0.20649	0.09422	0.07913	0.08387	0.13053	0.06445	0.16241	0.09511	0.22294	0.12851	0.28516	0.0668	0.1864	0.29931	0.08228	0.20075
18:73167719-73167952	0.05094	0.03441	0.06113	0.00511	0.04087	0.06524	0.03184	0.03721	0.00664	0.73696	0.14822	0.14599	0.06821	0.04899	0.00071	0.94007	0.08057	0.38999	0.03533	0.13341	0.03952	0.0122	0.74302	0.02109	0.05328	0.05593	0.21787	0.06471	0.11859	0.69366	0.03011	0.04686	0.06386	0.06259	0.04935	0.11406	0.0624	0.0731	0.07451	0.01602	0.13185	0.2559	0.02002	0.0547	0.74305	0.03702	0.15992	0.03132	0.11218
18:76740580-76740799	0.35341	0.18231	0.19302	0.01905	0.39496	0.24055	0.06763	0.17337	0.00971	0.0015	0.4275	0.37639	0.14362	0.36616	0.01647	0.00268	0.01139	0.52241	0.06586	0.22029	0.28845	0.01621	0.00671	0.23741	0.12307	0.5793	0.23895	0.19766	0.34783	0.01812	0.11948	0.26344	0.14573	0.15219	0.19497	0.51053	0.30182	0.25289	0.00406	0.06928	0.07342	0.33297	0.09457	0.30637	0.77095	0.40736	0.1335	0.06106	0.32789
19:10047644-10047809	0.034	0.04129	0.03021	0.02848	0.03563	0.01574	0.0433	0.0254	0.06044	0.01771	0.02862	0.09359	0.02671	0.04945	0.00872	0.02949	0.02826	0.0223	0.02405	0.05075	0.08687	0.04803	0.01913	0.0498	0.04933	0.12189	0.0205	0.05417	0.04839	0.08172	0.02451	0.04799	0.03129	0.02945	0.01826	0.02713	0.0092	0.01177	0.02231	0.01692	0.02346	0.04047	0.03625	0.03259	0.02366	0.01777	0.012	0.04193	0.02531
19:10047813-10047897	0.11393	0.22051	0.13583	0.06305	0.17601	0.225	0.19469	0.09261	0.17742	0.14985	0.10884	0.39347	0.15256	0.16439	0.1745	0.06796	0.08775	0.04563	0.14911	0.24076	0.24108	0.23602	0.05734	0.24122	0.16439	0.38032	0.12424	0.22162	0.17852	0.19107	0.16884	0.27413	0.12985	0.09718	0.17253	0.17265	0.13152	0.13582	0.05909	0.0104	0.07485	0.17259	0.21078	0.07516	0.10292	0.1036	0.07535	0.17763	0.15359
19:10398266-10398375	0.35102	0.09453	0.09867	0.51327	0.25517	0.21453	0.20009	0.12118	0.24264	0.74062	0.03778	0.07627	0.0987	0.10923	0.16937	0.92105	0.24616	0.07426	0.19807	0.07165	0.05815	0.46539	0.53962	0.05287	0.10425	0.04149	0.27891	0.21426	0.08195	0.83167	0.09828	0.0736	0.15207	0.3456	0.08726	0.05393	0.14315	0.28253	0.65679	0.4013	0.50703	0.07045	0.28777	0.31179	0.7965	0.17873	0.22753	0.3735	0.27587
19:10402939-10403093	0.00803	0.0095	0.01748	0.02979	0.05398	0.03052	0.00564	0.15467	0.05422	0.00338	0.10643	0.1148	0.02954	0.05003	0.0388	0.07653	0.01403	0.01713	0.0163	0.05851	0.02826	0.02613	0.04847	0.08379	0.05273	0.0164	0.124	0.00587	0.09208	0.31728	0.03239	0.02401	0.02308	0.01031	0.00729	0.38345	0.00584	0.00713	0.00369	0.0085	0.02973	0.19028	0.10368	0.23453	0.63866	0.14782	0.01862	0.02519	0.01655
19:11592633-11592934	0.00863	0.04852	0.02596	0.00427	0.03514	0.0648	0.01251	0.02564	0.00326	0.00325	0.02103	0.12757	0.0978	0.12836	0.03045	0.00231	0.00123	0.33262	0.02738	0.02848	0.04259	0.02286	0.00711	0.01597	0.03234	0.04133	0.02109	0.09249	0.03534	0.0472	0.08763	0.07417	0.05551	0.02957	0.05066	0.03966	0.00578	0.01822	0.00193	0.01233	0.02581	0.11205	0.01864	0.05098	0.05829	0.02201	0.05472	0.01571	0.05284
19:12978232-12978373	0.09885	0.17598	0.12134	0.83358	0.07993	0.13149	0.07459	0.10591	0.39671	0.30084	0.1212	0.39706	0.11447	0.20445	0.12383	0.95679	0.39789	0.08108	0.04295	0.16269	0.12091	0.3337	0.43448	0.18559	0.16155	0.22037	0.06628	0.06163	0.12299	0.89255	0.16647	0.14466	0.13376	0.366	0.0845	0.34034	0.26982	0.10498	0.01029	0.04847	0.04781	0.07315	0.2492	0.16095	0.84445	0.10219	0.29636	0.1539	0.21336
19:13616982-13617171	0.12186	0.07083	0.05857	0.79512	0.15919	0.12557	0.00971	0.03538	0.84145	0.93013	0.49658	0.14811	0.09042	0.36395	0.03587	0.95982	0.59229	0.56458	0.08537	0.2147	0.4422	0.60321	0.87619	0.02664	0.08237	0.50271	0.1702	0.16115	0.03175	0.86768	0.18686	0.11034	0.0977	0.03715	0.15704	0.06854	0.33707	0.00917	0.74095	0.02582	0.38251	0.47731	0.07206	0.23851	0.02148	0.01832	0.22432	0.12551	0.04877
19:15342711-15342923	0.02814	0.04348	0.04472	0.01442	0.03595	0.03987	0.09167	0.03234	0.00573	0.78695	0.03204	0.03535	0.04922	0.03083	0.03947	0.40828	0.21962	0.49936	0.05235	0.04367	0.05762	0.03214	0.78826	0.04907	0.14139	0.03604	0.34534	0.03757	0.16089	0.41932	0.036	0.11246	0.03619	0.03669	0.0344	0.03847	0.19396	0.2798	0.01145	0.20308	0.03181	0.02621	0.03868	0.0858	0.693	0.05966	0.17911	0.22567	0.19365
19:15695265-15695473	0.0263	0.05701	0.04175	0.26878	0.06179	0.05818	0.06983	0.03053	0.59999	0.88741	0.07267	0.07822	0.01521	0.06865	0.0622	0.90062	0.3196	0.11257	0.02883	0.08554	0.061	0.57434	0.64657	0.11743	0.03427	0.24747	0.02552	0.06689	0.07409	0.79573	0.05249	0.06217	0.05836	0.19399	0.09871	0.07338	0.0233	0.0381	0.50402	0.03624	0.04994	0.08264	0.04074	0.26838	0.02661	0.02992	0.04361	0.16958	0.04805
19:30017654-30017835	0.00293	0.04222	0.02967	0.0739	0.14148	0.01716	0.00173	0.0231	0.00253	0.05061	0.16514	0.21743	0.05269	0.14767	0.00401	0.05686	0.02772	0.51151	0.01568	0.07149	0.06678	0.11129	0.008	0.1347	0.05943	0.16882	0.00862	0.06633	0.01083	0.80557	0.07018	0.09586	0.02518	0.05857	0.06543	0.06349	0.01439	0.01844	0.13668	0.00406	0.0293	0.32217	0.01129	0.03119	0.47843	0.063	0.08812	0.04304	0.03977
19:3369533-3369575	0.38146	0.23451	0.22859	0.2445	0.4575	0.19282	0.61072	0.26005	0.04848	0.38561	0.25298	0.15954	0.09064	0.09255	0.1754	0.86604	0.36803	0.34376	0.34102	0.31679	0.04953	0.07769	0.1633	0.0614	0.12533	0.22114	0.21904	0.11953	0.31903	0.68908	0.4027	0.28566	0.20352	0.03245	0.4928	0.31083	0.15179	0.04438	0.18754	0.30811	0.32199	0.3478	0.31102	0.42098	0.50699	0.14587	0.21194	0.04884	0.1448
19:34973710-34973806	0.11021	0.06614	0.10714	0.25941	0.19171	0.11412	0.02608	0.02632	0.24017	0.38616	0.05187	0.0543	0.11127	0.04748	0.12571	0.69392	0.0753	0.36076	0.00694	0.066	0.01964	0.51381	0.48631	0.04133	0.03785	0.08958	0.03345	0.12462	0.25334	0.54085	0.07117	0.11386	0.0584	0.01436	0.11738	0.0205	0.02783	0.09514	0.45852	0.08769	0.06571	0.14586	0.01361	0.10071	0.15019	0.07657	0.08312	0.14316	0.04894
19:37464781-37464792	0.56757	0.61462	0.60744	0.41221	0.32353	0.62708	0.48214	0.47319	0.09494	0.50265	0.86982	0.35	0.77778	0.45455	0.85714	0.32836	0.54054	0.83548	0.45455	0.08163	0.65625	0.625	0.64384	0.296	0.49609	0.85859	0.80374	0.71814	0.51605	0.06154	0.66667	0.85714	0.58696	0.34615	0.85714	1	0.46429	0.73684	0.61538	1	0.53455	0.57143	0.60219	0.69565	0.4375	0.80769	1	0.5375	0.40199
19:38747027-38747346	0.27179	0.03994	0.03097	0.04811	0.019	0.09626	0.00913	0.02686	0.03305	0.78121	0.0404	0.04364	0.03368	0.02539	0.00934	0.16022	0.07675	0.26357	0.01992	0.01004	0.02027	0.11602	0.0438	0.01037	0.03211	0.02661	0.25856	0.06458	0.0214	0.77764	0.03522	0.06007	0.02279	0.00705	0.0079	0.00894	0.02318	0.01193	0.06814	0.02052	0.00867	0.05094	0.08761	0.05828	0.00582	0.01762	0.11089	0.06449	0.02487
19:3881162-3881312	0.06083	0.09346	0.08054	0.01313	0.06785	0.09131	0.04646	0.07747	0.00368	0.00272	0.1599	0.15696	0.12458	0.13942	0.02326	0.01014	0.00866	0.45078	0.09127	0.13534	0.06659	0.02465	0.00853	0.15843	0.08931	0.09534	0.06229	0.05064	0.11557	0.00566	0.0727	0.10919	0.06809	0.07312	0.05829	0.19377	0.02903	0.03668	0.01008	0.12954	0.04975	0.25784	0.07145	0.26891	0.02862	0.13196	0.18177	0.02825	0.07145
19:4369683-4369746	0.18734	0.20454	0.19951	0.26409	0.0984	0.17599	0.23842	0.27582	0.1684	0.60551	0.07955	0.57503	0.37172	0.25196	0.45331	0.86507	0.66788	0.5025	0.17491	0.2554	0.2507	0.43131	0.89579	0.42139	0.27992	0.14683	0.08595	0.14542	0.25213	0.38286	0.40301	0.17974	0.3301	0.23534	0.26483	0.44044	0.40499	0.16402	0.54824	0.16299	0.22524	0.18972	0.22897	0.31069	0.14445	0.20211	0.14639	0.16287	0.28125
19:46379836-46380160	0.12993	0.04396	0.02618	0.54026	0.03726	0.02893	0.02082	0.02594	0.48783	0.1421	0.00601	0.00895	0.07926	0.0161	0.04791	0.7358	0.38914	0.49117	0.1224	0.07111	0.05063	0.39597	0.75258	0.03684	0.11418	0.46929	0.05598	0.02373	0.12226	0.7496	0.21663	0.02256	0.02058	0.19092	0.01114	0.64858	0.00999	0.02244	0.51844	0.23376	0.07075	0.1243	0.02669	0.01889	0.70207	0.01964	0.09519	0.18478	0.11636
19:50836262-50836342	0.22759	0.2021	0.25036	0.63839	0.20541	0.25589	0.07438	0.1	0.85348	0.86703	0.06265	0.19719	0.21308	0.12911	0.09788	0.60525	0.59668	0.08936	0.16664	0.06684	0.07415	0.6729	0.83515	0.0961	0.09506	0.06054	0.26528	0.1476	0.1103	0.89473	0.12424	0.19425	0.08423	0.14075	0.07513	0.08904	0.13149	0.33988	0.61726	0.34638	0.64296	0.09121	0.16289	0.10793	0.8066	0.09798	0.1742	0.22804	0.13578
19:57683717-57683891	0.22588	0.11392	0.04595	0.26342	0.25529	0.17989	0.00568	0.01221	0.70247	0.48249	0.44007	0.1619	0.17717	0.34235	0.18806	0.46382	0.04267	0.52498	0.14057	0.05064	0.01555	0.29804	0.55556	0.02605	0.09188	0.13051	0.07165	0.02273	0.10212	0.29453	0.00049	0.10308	0.16056	0.08533	0.01612	0.1433	0.00711	0.03217	0.06455	0.03728	0.04268	0.38937	0.04263	0.04719	0.01695	0.03407	0.07713	0.16169	0.24007
19:58220387-58220542	0.36748	0.03116	0.03452	0.33211	0.33321	0.36379	0.14726	0.30977	0.73116	0.88374	0.40848	0.02045	0.0137	0.30699	0.0564	0.93186	0.13565	0.48153	0.16493	0.30297	0.14306	0.59674	0.81732	0.03597	0.06741	0.55453	0.1889	0.19525	0.24087	0.89421	0.02732	0.18217	0.07025	0.12573	0.01036	0.47978	0.28723	0.26246	0.70754	0.44709	0.51629	0.2936	0.15606	0.02694	0.71247	0.07963	0.11464	0.213	0.33529
19:58951282-58951356	0.04763	0.24349	0.13195	0.00154	0.38778	0.39092	0.05566	0.28943	0.52844	0.87294	0.30958	0.18976	0.10237	0.08357	0.13725	0.48629	0.41071	0.448	0.14963	0.06866	0.10197	0.26731	0.01812	0.15454	0.20086	0.30439	0.22166	0.22916	0.21344	0.02541	0.14967	0.24377	0.17036	0.34592	0.07635	0.67694	0.41621	0.30487	0.36878	0.29498	0.41689	0.40616	0.36457	0.20357	0.70362	0.26406	0.21219	0.38617	0.46759
2:11810168-11810311	0.04382	0.07829	0.11795	0.71623	0.07687	0.14528	0.01164	0.1317	0.20164	0.79227	0.03805	0.0851	0.09422	0.02949	0.02266	0.94021	0.22216	0.45894	0.10262	0.0406	0.0496	0.55167	0.76402	0.03222	0.04064	0.02981	0.04169	0.12663	0.07034	0.90903	0.0441	0.11379	0.0383	0.0035	0.01886	0.06112	0.01965	0.02758	0.60022	0.02578	0.44807	0.02953	0.03855	0.05931	0.02053	0.04455	0.18128	0.33349	0.08413
2:120281791-120282029	0.46507	0.06872	0.14234	0.22709	0.26604	0.20053	0.03558	0.05558	0.00706	0.00164	0.01304	0.034	0.20364	0.03458	0.02357	0.02945	0.0082	0.01244	0.21188	0.05836	0.03529	0.02899	0.01957	0.00908	0.04925	0.03332	0.21426	0.04934	0.08344	0.70514	0.05513	0.13732	0.06183	0.02875	0.0146	0.04802	0.01716	0.03028	0.0344	0.03502	0.00324	0.05054	0.01823	0.16251	0.02814	0.07857	0.27471	0.05604	0.07151
2:131595420-131595495	0.1865	0.43961	0.50859	0.05521	0.28421	0.28575	0.14173	0.28058	0.03704	0.08156	0.31201	0.21154	0.21951	0.28759	0.35043	0.10062	0.28235	0.22787	0.27273	0.36122	0.18517	0.05344	0.52518	0.05349	0.38216	0.25082	0.19251	0.38732	0.47404	0.02005	0.24904	0.33333	0.2018	0.37209	0.3	0.26714	0.07769	0.11024	0.0595	0.29519	0.26831	0.24304	0.16306	0.10714	0.7125	0.54069	0.37169	0.24951	0.30458
2:14773825-14774097	0.07226	0.13335	0.16137	0.02249	0.09642	0.09034	0.01685	0.06308	0.01673	0.00532	0.0369	0.17492	0.11897	0.26397	0.05247	0.00371	0.10556	0.43827	0.10047	0.06429	0.04035	0.04483	0.0081	0.02543	0.10612	0.09263	0.09446	0.16766	0.10645	0.00707	0.06792	0.12491	0.11396	0.06316	0.20279	0.13446	0.04692	0.05191	0.02209	0.04304	0.07542	0.11436	0.50266	0.10969	0.01189	0.04133	0.13958	0.05133	0.0827
2:157177177-157177391	0.04471	0.02939	0.06307	0.79796	0.03196	0.14235	0.01484	0.24915	0.00518	0.77517	0.03612	0.02968	0.04402	0.14689	0.02148	0.92984	0.38799	0.03426	0.09789	0.04343	0.01313	0.70428	0.58679	0.01901	0.01496	0.02109	0.26609	0.02908	0.02762	0.86474	0.02503	0.0724	0.02652	0.03427	0.01729	0.26767	0.26924	0.37008	0.72276	0.03375	0.46523	0.02512	0.19721	0.22735	0.77399	0.02299	0.25065	0.37561	0.02774
2:157177400-157177439	0.07557	0.08765	0.14932	0.8118	0.10567	0.17131	0.06944	0.36003	0.02271	0.8784	0.02397	0.08449	0.10842	0.16731	0.06748	0.91287	0.66857	0.12462	0.15706	0.08513	0.04357	0.73654	0.83066	0.04475	0.14222	0.03702	0.29706	0.11735	0.0899	0.95154	0.11643	0.07216	0.08813	0.04712	0.02535	0.25541	0.51323	0.50105	0.7668	0.09241	0.43681	0.07086	0.32057	0.21717	0.81042	0.06092	0.34967	0.39098	0.07112
2:173099457-173099556	0.30916	0.29916	0.27207	0.11723	0.22627	0.41626	0.49799	0.36864	0.23216	0.22198	0.42003	0.25151	0.42163	0.46738	0.21188	0.02982	0.10674	0.7017	0.2909	0.31806	0.29553	0.10504	0.1182	0.36728	0.37263	0.57773	0.24366	0.2634	0.39543	0.49505	0.34075	0.34185	0.29652	0.617	0.39493	0.53222	0.09245	0.09488	0.08728	0.171	0.22743	0.65698	0.15041	0.60003	0.64479	0.4492	0.25829	0.27225	0.28941
2:175191810-175191928	0.05786	0.12528	0.06531	0.01371	0.06463	0.06051	0.05151	0.2796	0.01355	0.89816	0.08223	0.18872	0.14431	0.26949	0.08929	0.01799	0.32648	0.57644	0.07535	0.14699	0.09753	0.043	0.06697	0.03244	0.21756	0.43833	0.24841	0.091	0.10269	0.58146	0.0871	0.22517	0.1673	0.09086	0.10881	0.41455	0.01792	0.32934	0.03559	0.28336	0.14991	0.28515	0.15301	0.19099	0.76315	0.03457	0.24481	0.09748	0.23413
2:18011761-18011781	0.47031	0.71429	0.63238	0.67897	0.28226	0.44853	0.7093	0.2802	0.54058	0.46377	0.4375	0.38739	0.78409	0.4375	0.68182	1	0.72414	0.34146	0.62162	0.38278	0.46237	0.71929	0.80576	0.45374	0.41643	0.14859	0.38372	0.77	0.62838	0.95152	0.52009	0.74603	0.48193	0.21739	0.31915	0.56503	0.43243	0.45631	0.36538	0.51667	0.5	0.25751	0.55238	0.72222	0.34545	0.47748	0.21429	0.42251	0.37491
2:18011870-18012325	0.01617	0.04381	0.03358	0.01056	0.01915	0.01455	0.14889	0.01382	0.08618	0.37497	0.01097	0.01496	0.07541	0.02226	0.02444	0.86913	0.25803	0.01123	0.02456	0.01991	0.02216	0.04395	0.47452	0.01472	0.02516	0.01706	0.01118	0.06617	0.02824	0.69019	0.02321	0.0646	0.02462	0.00933	0.01605	0.02072	0.02259	0.04813	0.02962	0.0141	0.04629	0.01941	0.20954	0.08078	0.00452	0.02441	0.05104	0.00642	0.02083
2:182548235-182548483	0.02041	0.02771	0.05528	0.01605	0.03456	0.02978	0.00559	0.04421	0.00568	0.09443	0.04613	0.02049	0.03082	0.08436	0.01614	0.64898	0.09816	0.20347	0.02799	0.01215	0.02816	0.06433	0.81355	0.0159	0.01881	0.00863	0.02466	0.09586	0.16562	0.02016	0.02496	0.20355	0.02194	0.00465	0.03044	0.21051	0.02462	0.01438	0.08837	0.01254	0.01152	0.52083	0.02111	0.02381	0.02145	0.13647	0.1293	0.08673	0.07185
2:193059056-193059208	0.15187	0.11608	0.08106	0.0348	0.16362	0.22943	0.07096	0.10439	0.01829	0.0217	0.24849	0.11941	0.15416	0.12083	0.0313	0.1368	0.0351	0.5478	0.02727	0.0892	0.28859	0.01909	0.03925	0.30708	0.12443	0.33929	0.07437	0.19561	0.0461	0.06203	0.09066	0.17305	0.08231	0.46326	0.18841	0.59717	0.03288	0.13059	0.19072	0.09551	0.02544	0.47319	0.14894	0.3748	0.56306	0.21022	0.15276	0.03642	0.12893
2:220222843-220223046	0.02536	0.07104	0.05798	0.00827	0.03161	0.08069	0.01698	0.05586	0.00753	0.00929	0.0976	0.11889	0.12604	0.21782	0.06593	0.02273	0.01691	0.50863	0.02469	0.08483	0.13345	0.02688	0.01153	0.05147	0.07035	0.0864	0.09987	0.11965	0.0786	0.04541	0.0757	0.14742	0.05812	0.08818	0.03695	0.11945	0.01462	0.0369	0.00891	0.0359	0.02635	0.29752	0.02685	0.11144	0.66762	0.02685	0.10666	0.04371	0.05158
2:220223072-220223150	0.18344	0.36373	0.23357	0.02885	0.20031	0.32684	0.11595	0.27666	0.01005	0.03118	0.4924	0.23436	0.34186	0.36937	0.13357	0.01975	0.14341	0.60132	0.15003	0.31923	0.348	0.07484	0.01902	0.27815	0.22995	0.46769	0.35423	0.29117	0.25574	0.09609	0.3269	0.34786	0.2393	0.3681	0.27701	0.46829	0.08332	0.11778	0.04502	0.04227	0.04515	0.57029	0.12085	0.11101	0.68412	0.23264	0.26889	0.2394	0.39977
2:223164474-223164607	0.33393	0.08892	0.11487	0.51951	0.14224	0.23273	0.26754	0.12394	0.03383	0.85105	0.21197	0.12423	0.13513	0.28541	0.06352	0.90351	0.48732	0.4502	0.26358	0.10423	0.26934	0.66425	0.79769	0.24507	0.18556	0.09018	0.17724	0.08873	0.27021	0.90057	0.1319	0.20115	0.11215	0.2746	0.09859	0.24272	0.20436	0.3743	0.55764	0.45403	0.56005	0.4913	0.35893	0.25414	0.79608	0.19009	0.08716	0.11127	0.05805
2:241497244-241497567	0.04134	0.08861	0.07093	0.01723	0.16159	0.15386	0.02067	0.29549	0.01847	0.87789	0.02483	0.09418	0.05587	0.06697	0.05745	0.03421	0.15082	0.15912	0.07716	0.02317	0.02605	0.05834	0.50193	0.02735	0.02774	0.02704	0.20388	0.05399	0.13714	0.92809	0.01738	0.0572	0.02472	0.01317	0.01954	0.48285	0.01998	0.07205	0.64873	0.03665	0.15954	0.50513	0.02597	0.28537	0.85279	0.05437	0.05696	0.24308	0.04027
2:27165714-27165820	0.06179	0.04598	0.03126	0.10768	0.04158	0.07581	0.01763	0.02467	0.10407	0.26318	0.04056	0.02328	0.04304	0.04792	0.02052	0.65291	0.08665	0.02118	0.02358	0.03649	0.04002	0.09757	0.30588	0.00935	0.03795	0.01968	0.0487	0.01349	0.03119	0.31923	0.03068	0.0353	0.05675	0.01737	0.03113	0.01123	0.03827	0.11198	0.49307	0.424	0.20812	0.04477	0.16919	0.0624	0.01565	0.01957	0.0963	0.11213	0.01032
2:31361813-31361893	0.29797	0.39077	0.29061	0.31663	0.20596	0.31941	0.52804	0.22993	0.81382	0.90189	0.21202	0.24985	0.2215	0.3862	0.49767	0.82654	0.32814	0.3162	0.35371	0.18622	0.34583	0.63182	0.68327	0.151	0.2493	0.22964	0.24378	0.22894	0.39863	0.89868	0.46219	0.37021	0.3315	0.23382	0.25404	0.7365	0.21388	0.36551	0.54332	0.40199	0.22538	0.21258	0.48449	0.41648	0.2684	0.35101	0.25397	0.43994	0.21241
2:45228622-45228788	0.48295	0.02861	0.02832	0.77351	0.20607	0.01594	0.01718	0.25244	0.54096	0.91824	0.00583	0.04816	0.03842	0.02982	0.04045	0.93249	0.25324	0.44872	0.31743	0.03654	0.07758	0.51823	0.85652	0.04535	0.06497	0.22341	0.32101	0.12226	0.03545	0.86628	0.03944	0.00964	0.07024	0.00512	0.03444	0.00795	0.37353	0.35142	0.77723	0.51374	0.52918	0.03237	0.50442	0.26799	0.81004	0.017	0.14036	0.15482	0.02543
2:73146246-73146375	0.19766	0.20583	0.12396	0.04467	0.34293	0.12667	0.30835	0.08726	0.05274	0.06904	0.41249	0.17352	0.24231	0.24934	0.07691	0.05137	0.14625	0.48408	0.16474	0.207	0.42307	0.10806	0.13993	0.39824	0.20081	0.1583	0.11288	0.19043	0.20251	0.19516	0.21213	0.08481	0.17407	0.33086	0.25365	0.52792	0.07327	0.06432	0.05465	0.42357	0.16451	0.38489	0.08249	0.36215	0.56868	0.24491	0.11138	0.10167	0.15788
2:73495945-73496104	0.22126	0.39915	0.57726	0.02097	0.32215	0.21372	0.08233	0.15826	0.04024	0.00642	0.46065	0.25695	0.53812	0.19519	0.36819	0.01647	0.14856	0.23145	0.32757	0.23318	0.10625	0.08672	0.01664	0.14734	0.30157	0.40111	0.25629	0.39581	0.36159	0.01487	0.23417	0.35117	0.31454	0.10946	0.0799	0.7116	0.13151	0.7741	0.07537	0.20777	0.16289	0.2176	0.49436	0.65216	0.8487	0.37121	0.44802	0.3893	0.57271
2:73496099-73496265	0.19315	0.30479	0.52161	0.03264	0.21971	0.22332	0.05879	0.1755	0.01997	0.02738	0.24982	0.31873	0.54047	0.21256	0.21419	0.01343	0.10825	0.2199	0.28373	0.21509	0.105	0.06817	0.04085	0.14925	0.23913	0.41296	0.24548	0.28911	0.24295	0.0175	0.18415	0.4021	0.24772	0.11935	0.05743	0.42708	0.10411	0.72286	0.07252	0.15528	0.13949	0.2248	0.43565	0.52145	0.53897	0.31108	0.39078	0.36573	0.43709
20:21490403-21490594	0.05776	0.0309	0.04224	0.69923	0.0222	0.1225	0.03309	0.04198	0.83434	0.76653	0.02768	0.14483	0.18899	0.03184	0.03556	0.93953	0.1616	0.23033	0.05168	0.02429	0.02511	0.3471	0.82521	0.03092	0.07844	0.01866	0.03666	0.04361	0.01899	0.86313	0.01717	0.04072	0.05489	0.16384	0.04264	0.12998	0.34825	0.01523	0.70697	0.01946	0.69644	0.18127	0.12797	0.04357	0.4425	0.04346	0.10258	0.16229	0.02211
20:21503701-21503996	0.10931	0.08112	0.08951	0.01275	0.07674	0.14883	0.05199	0.04028	0.00511	0.00638	0.12761	0.11285	0.30521	0.20353	0.0175	0.01046	0.02464	0.48422	0.10262	0.10099	0.18153	0.02632	0.00611	0.08091	0.13438	0.25731	0.07716	0.13248	0.06914	0.00725	0.09094	0.11287	0.0934	0.16976	0.12672	0.42764	0.02005	0.01701	0.00571	0.02279	0.05196	0.31305	0.01807	0.22911	0.06716	0.04493	0.16402	0.01439	0.10252
20:30582761-30583012	0.19652	0.08236	0.05061	0.79311	0.02808	0.11029	0.02737	0.03276	0.00727	0.92683	0.10479	0.06064	0.14927	0.21039	0.03288	0.95659	0.20185	0.60298	0.02555	0.06486	0.15438	0.03614	0.02411	0.04967	0.0491	0.08351	0.02667	0.20654	0.0528	0.90449	0.11759	0.09535	0.08605	0.09326	0.09508	0.29408	0.40964	0.06472	0.50659	0.02032	0.10365	0.21115	0.05016	0.07593	0.08926	0.06957	0.03322	0.16247	0.06636
20:30640341-30640601	0.02213	0.03929	0.01503	0.02767	0.00587	0.02051	0.01068	0.0156	0.01526	0.01629	0.0735	0.05603	0.06317	0.06579	0.01936	0.00227	0.00916	0.21837	0.00383	0.02916	0.08472	0.02091	0.01176	0.00588	0.01238	0.12026	0.00782	0.03962	0.012	0.03478	0.04113	0.03614	0.05041	0.05184	0.17073	0.03934	0.02669	0.01624	0.01911	0.01756	0.00941	0.30636	0.01458	0.0239	0.01308	0.07917	0.00968	0.00888	0.05053
20:39995479-39995771	0.05074	0.09215	0.06758	0.01739	0.04147	0.06111	0.03341	0.02499	0.02387	0.04143	0.09265	0.08449	0.29361	0.22407	0.05336	0.00552	0.05703	0.377	0.06661	0.03521	0.2299	0.12929	0.02052	0.05111	0.03358	0.29046	0.07224	0.19351	0.08188	0.03985	0.13156	0.14324	0.03998	0.04828	0.20508	0.04201	0.03653	0.05411	0.04098	0.04749	0.04202	0.21155	0.0243	0.24857	0.41097	0.0991	0.0768	0.03156	0.10167
20:47303017-47303119	0.34779	0.39526	0.45721	0.28774	0.37864	0.21427	0.18939	0.10644	0.50827	0.54722	0.12655	0.28324	0.34284	0.19339	0.31924	0.88306	0.49555	0.35625	0.49878	0.16368	0.16943	0.49649	0.71484	0.22212	0.28995	0.19213	0.27389	0.20751	0.4174	0.79801	0.26603	0.38742	0.25136	0.14481	0.12483	0.14623	0.37288	0.27864	0.56713	0.55196	0.08609	0.29225	0.37294	0.27589	0.439	0.35845	0.53882	0.17383	0.26373
20:52276781-52277051	0.40162	0.06615	0.01757	0.7937	0.01541	0.16279	0.86103	0.03062	0.73754	0.90489	0.02648	0.07693	0.04908	0.25165	0.09401	0.9422	0.40797	0.04298	0.01864	0.02205	0.27399	0.40099	0.72819	0.09269	0.20217	0.58908	0.1136	0.17577	0.10582	0.81245	0.12067	0.1044	0.03711	0.3555	0.00585	0.67948	0.38006	0.07354	0.7567	0.26274	0.68456	0.16931	0.07384	0.20743	0.72286	0.00805	0.01	0.33927	0.13347
20:52277045-52277056	0.3871	0.13896	0.09302	0.77011	0.04061	0.17844	0.86829	0.08434	0.90159	0.93989	0.01838	0.06419	0.05263	0.19266	0.125	0.92658	0.29032	0.1049	0.04762	0.08824	0.26866	0.45161	0.62281	0.17292	0.255	0.65808	0.11191	0.3	0.1497	0.7619	0.18394	0.20792	0.08642	0.46711	0.03815	0.63043	0.45366	0.12023	0.68907	0.27329	0.72178	0.26687	0.06706	0.21714	0.80992	0.05367	0.05357	0.3354	0.24551
20:54919487-54919498	0.44653	0.47447	0.44282	0.71245	0.25	0.37033	0.47244	0.18049	0.49004	0.88404	0.23231	0.38954	0.38614	0.52747	0.61702	0.78598	0.28846	0.28846	0.04403	0.26354	0.27	0.7619	0.87766	0.34286	0.43678	0.41155	0.35897	0.41844	0.41509	0.76161	0.51919	0.16923	0.49635	0.22222	0.44044	0.35186	0.18478	0.34146	0.45727	0.425	0.17647	0.37278	0.43103	0.35821	0.43948	0.47675	0.38983	0.13793	0.44361
20:55500653-55500826	0.05278	0.08078	0.10123	0.01475	0.06167	0.06716	0.00443	0.02947	0.00615	0.00253	0.19214	0.23325	0.07774	0.27926	0.01726	0.00649	0.02154	0.53226	0.10849	0.1316	0.27534	0.01816	0.00595	0.03627	0.12799	0.34126	0.09513	0.18567	0.12266	0.01428	0.09017	0.1138	0.03704	0.09335	0.31677	0.36827	0.01639	0.00861	0.14228	0.03965	0.02523	0.44275	0.1171	0.06792	0.2947	0.08469	0.06964	0.04527	0.11991
20:57875313-57875673	0.10138	0.13431	0.11596	0.11695	0.1049	0.07985	0.03029	0.0342	0.03181	0.05638	0.2671	0.24362	0.21013	0.36713	0.13068	0.23991	0.0449	0.56498	0.05204	0.04175	0.27792	0.48282	0.24689	0.2037	0.12361	0.1949	0.0726	0.05474	0.07764	0.74078	0.25797	0.19567	0.07277	0.25196	0.28432	0.18557	0.02624	0.02746	0.21086	0.03558	0.06863	0.57058	0.01302	0.13755	0.29465	0.26181	0.12205	0.07057	0.16184
20:5891653-5891664	0.35385	0.79832	0.80569	0.06335	0.70455	0.65714	0.55238	0.29688	0.22881	0.18584	0.52593	0.7093	0.56	0.51948	0.78571	0.04294	0.625	0.83178	0.72917	0.25926	0.4596	0.30769	0.16744	0.63265	0.54167	0.55556	0.40571	0.87805	0.45263	0.0515	0.7037	0.68675	0.68263	0.6962	0.51515	0.6748	0.35922	0.28682	0.14545	0.54545	0.54783	0.71578	0.35456	0.58511	0.11351	0.35983	0.60563	0.4058	0.54701
20:5891725-5891900	0.01899	0.0724	0.04419	0.00585	0.02421	0.02502	0.15989	0.01799	0.009	0.01132	0.0172	0.10092	0.03821	0.0655	0.00765	0.00111	0.00036	0.27702	0.01348	0.17854	0.07835	0.01417	0.00304	0.08736	0.06825	0.15162	0.02595	0.12103	0.04094	0.00546	0.06897	0.05734	0.03566	0.07329	0.02663	0.11541	0.01767	0.01498	0.01364	0.02328	0.0255	0.18385	0.02093	0.21085	0.01346	0.03944	0.04382	0.00818	0.04325
20:61560368-61560794	0.46675	0.01649	0.02516	0.38202	0.31427	0.22394	0.51728	0.04693	0.83384	0.88026	0.00335	0.00357	0.02016	0.03156	0.00808	0.91849	0.40704	0.25568	0.17597	0.22094	0.00756	0.43131	0.78466	0.00481	0.00806	0.1104	0.17624	0.09688	0.03649	0.81585	0.01	0.02407	0.02098	0.00978	0.01275	0.02874	0.14149	0.4377	0.70604	0.06412	0.58719	0.00621	0.03465	0.4073	0.69166	0.01456	0.05631	0.06534	0.02717
20:61638138-61638315	0.10134	0.0918	0.0438	0.01146	0.28223	0.34505	0.01446	0.02212	0.00477	0.00961	0.32437	0.37983	0.09777	0.52271	0.04969	0.00955	0.07719	0.55682	0.02898	0.12602	0.23762	0.02885	0.00714	0.2371	0.13836	0.33974	0.03988	0.21658	0.18566	0.36279	0.24169	0.33593	0.11636	0.2166	0.54079	0.21345	0.00885	0.00713	0.01806	0.01466	0.02467	0.52939	0.01199	0.22099	0.04744	0.29968	0.12266	0.01546	0.10231
21:38070519-38070603	0.18948	0.07516	0.07234	0.11193	0.05294	0.09997	0.06111	0.03769	0.04184	0.89225	0.18083	0.15344	0.18457	0.09644	0.08153	0.82558	0.16996	0.44265	0.12798	0.12557	0.06209	0.41669	0.73793	0.09282	0.04983	0.07023	0.16285	0.05724	0.07291	0.32607	0.08008	0.18733	0.04515	0.02431	0.11216	0.03507	0.04243	0.2497	0.59551	0.07847	0.41501	0.21116	0.23171	0.28511	0.71605	0.09501	0.06845	0.12123	0.08729
21:46823979-46823993	0.24312	0.53952	0.48887	0.17976	0.37308	0.39504	0.32634	0.36222	0.07234	0.24893	0.33411	0.70673	0.47826	0.26563	0.54545	0.91106	0.2	0.69325	0.37179	0.43871	0.38542	0.40741	0.697	0.3951	0.37126	0.22939	0.45304	0.28797	0.75019	0.51779	0.64015	0.70213	0.52344	0.44144	0.66957	0.69767	0.53333	0.34211	0.08081	0.53748	0.56081	0.35282	0.43295	0.7904	0.21277	0.70707	0.45697	0.54348	0.6553
22:23908610-23908946	0.02269	0.02521	0.03782	0.0052	0.02033	0.10303	0.04507	0.02334	0.00528	0.0208	0.17474	0.09159	0.08278	0.02942	0.01208	0.00223	0.02524	0.56258	0.01684	0.09827	0.10766	0.01099	0.00071	0.0164	0.02994	0.23475	0.01813	0.01853	0.13636	0.00617	0.04904	0.13369	0.02761	0.07633	0.02705	0.27265	0.01533	0.01021	0.00013	0.01051	0.01245	0.23001	0.01208	0.15669	0.06235	0.03571	0.03221	0.00563	0.06638
22:27053057-27053940	0.01373	0.03057	0.01029	0.0019	0.02021	0.02633	0.0136	0.0114	0.0029	0.00459	0.0527	0.03177	0.05079	0.06071	0.00665	0.00118	0.00744	0.09767	0.00883	0.02135	0.00793	0.00999	0.00326	0.00649	0.0176	0.03688	0.00954	0.0354	0.02244	0.00282	0.05624	0.05749	0.03496	0.03807	0.07677	0.03189	0.00759	0.0067	0.00047	0.00508	0.00873	0.01289	0.01455	0.02815	0.09224	0.01202	0.01277	0.00528	0.02199
22:37099090-37099199	0.04924	0.0768	0.08982	0.01625	0.1797	0.16208	0.0572	0.07047	0.01314	0.01178	0.16446	0.13433	0.19934	0.1357	0.01983	0.00735	0.03764	0.55127	0.05942	0.0569	0.13315	0.04831	0.019	0.07387	0.06167	0.11627	0.0906	0.08679	0.18803	0.00553	0.09995	0.21803	0.07144	0.24112	0.16946	0.23973	0.05021	0.0953	0.02182	0.03482	0.03066	0.36162	0.0337	0.09848	0.43144	0.0421	0.12922	0.06195	0.0537
22:38478368-38478624	0.11487	0.09874	0.06714	0.61856	0.13256	0.10855	0.70706	0.23642	0.02886	0.61177	0.13564	0.2994	0.12657	0.22313	0.10894	0.36456	0.23766	0.29215	0.27179	0.1669	0.32796	0.58627	0.68996	0.33261	0.07142	0.16388	0.30464	0.22938	0.24406	0.8705	0.16554	0.16006	0.16853	0.04568	0.41561	0.51537	0.18076	0.08851	0.57796	0.41808	0.74222	0.56179	0.2026	0.36578	0.83586	0.33459	0.21475	0.24559	0.25292
22:46263003-46263191	0.59987	0.05085	0.07538	0.02536	0.16269	0.14154	0.03276	0.57327	0.01757	0.89998	0.01695	0.04585	0.12023	0.02648	0.04882	0.8901	0.23779	0.50295	0.1707	0.09901	0.00598	0.24047	0.80431	0.03751	0.03243	0.02403	0.29108	0.01293	0.18585	0.57688	0.0375	0.1073	0.02864	0.43222	0.00987	0.69378	0.01328	0.14014	0.7124	0.45003	0.67618	0.03279	0.23257	0.57586	0.84545	0.03889	0.14405	0.11839	0.32576
22:46263190-46263372	0.53829	0.0366	0.05377	0.01607	0.17418	0.08325	0.01691	0.48418	0.00311	0.92667	0.02573	0.02623	0.15862	0.03567	0.01086	0.8744	0.25166	0.48067	0.19391	0.05343	0.01615	0.08727	0.75042	0.01877	0.02439	0.02548	0.23685	0.02325	0.16415	0.3379	0.02807	0.04478	0.03104	0.38369	0.01398	0.57579	0.04463	0.13302	0.72357	0.42835	0.59558	0.02617	0.18792	0.52252	0.79001	0.03814	0.131	0.07292	0.28974
22:46263291-46263701	0.44652	0.03942	0.07265	0.0169	0.11066	0.08621	0.0312	0.38853	0.00987	0.83621	0.02106	0.02393	0.10024	0.04303	0.01997	0.8803	0.43521	0.43417	0.14565	0.08392	0.024	0.04518	0.78354	0.02517	0.03782	0.03425	0.28862	0.02716	0.18849	0.23757	0.03189	0.04687	0.04857	0.27421	0.03564	0.55159	0.05122	0.08709	0.6011	0.37451	0.61559	0.0365	0.09691	0.44735	0.80728	0.03892	0.09394	0.07679	0.19337
3:106959831-106959930	0.01431	0.06356	0.04196	0.00341	0.04621	0.02474	0.01597	0.01807	0.01922	0.02575	0.01642	0.06734	0.0353	0.00783	0.00891	0.00184	0.02913	0.01146	0.02885	0.02281	0.04211	0.02629	0.11776	0.0171	0.02476	0.02184	0.02655	0.03495	0.06877	0.01519	0.03931	0.05632	0.03875	0.05037	0.0279	0.03667	0.03116	0.00933	0.05942	0.02482	0.01418	0.03918	0.02476	0.04246	0.01656	0.02806	0.07424	0.01966	0.0204
3:10749781-10750023	0.0468	0.10922	0.08953	0.01912	0.0612	0.09951	0.02672	0.09275	0.00783	0.01912	0.241	0.13354	0.1326	0.23144	0.06977	0.02956	0.03062	0.22172	0.076	0.03875	0.23735	0.25578	0.06998	0.04855	0.07827	0.19564	0.05948	0.18968	0.05824	0.08771	0.06277	0.19357	0.05883	0.03432	0.22303	0.02539	0.01975	0.02639	0.0134	0.07066	0.04243	0.39732	0.06282	0.12338	0.04553	0.03832	0.06253	0.03823	0.09934
3:125075911-125076181	0.16853	0.1224	0.1033	0.06601	0.276	0.24883	0.17238	0.07583	0.2118	0.90171	0.02643	0.14737	0.08373	0.06648	0.09175	0.96941	0.47286	0.15955	0.34587	0.36928	0.03362	0.07718	0.45324	0.01157	0.09615	0.60871	0.04349	0.21459	0.34554	0.02446	0.09719	0.12621	0.02819	0.21757	0.01769	0.05112	0.03711	0.56444	0.68456	0.22202	0.76261	0.07029	0.48152	0.06831	0.02182	0.07078	0.11419	0.07146	0.18755
3:125899765-125899954	0.2795	0.04733	0.06293	0.0052	0.20695	0.00332	0.00121	0.02111	0.00458	0.00242	0.08626	0.00635	0.05218	0.04098	0.0171	0.00714	0.00978	0.45444	0.30667	0.02269	0.02069	0.01273	0.00869	0.02361	0.02365	0.01468	0.25263	0.06298	0.03717	0.0023	0.02581	0.06287	0.02036	0.06351	0.014	0.01876	0.06856	0.29101	0.00986	0.39037	0.01391	0.02329	0.02778	0.04829	0.85189	0.02399	0.10378	0.0226	0.03926
3:129693495-129693641	0.39277	0.08325	0.05252	0.43629	0.15049	0.22704	0.02428	0.19259	0.01918	0.48045	0.14683	0.41001	0.13134	0.20181	0.02364	0.59555	0.53537	0.61499	0.26954	0.05576	0.06535	0.15871	0.29713	0.15809	0.06882	0.62243	0.22073	0.21646	0.22341	0.80722	0.2134	0.21361	0.13495	0.17833	0.25767	0.52748	0.44258	0.56788	0.68583	0.75057	0.71279	0.36921	0.19867	0.387	0.80409	0.19312	0.16549	0.35407	0.1948
3:139653426-139653467	0.1357	0.30371	0.30589	0.04134	0.20776	0.44236	0.3937	0.18059	0.04968	0.08713	0.22702	0.32622	0.59284	0.40657	0.29206	0.05226	0.06667	0.53001	0.2046	0.13205	0.46024	0.12451	0.65786	0.28017	0.31818	0.49475	0.18791	0.24968	0.2061	0.03559	0.41163	0.2556	0.24711	0.28931	0.43896	0.41154	0.13035	0.10278	0.10178	0.13648	0.10034	0.22533	0.0938	0.39456	0.32396	0.48945	0.36481	0.10146	0.20761
3:139653502-139653711	0.019	0.05813	0.05288	0.00842	0.03652	0.15038	0.04318	0.02719	0.00397	0.00197	0.01883	0.08789	0.19468	0.13656	0.01644	0.00645	0.01681	0.06766	0.02281	0.02546	0.16787	0.03881	0.06461	0.02371	0.10468	0.09916	0.04478	0.09651	0.01398	0.00386	0.08422	0.15943	0.08589	0.04959	0.11158	0.26006	0.01387	0.00869	0.00698	0.01688	0.02086	0.03071	0.02359	0.03155	0.0065	0.15909	0.07027	0.00774	0.02561
3:157824097-157824194	0.01968	0.20656	0.09688	0.0056	0.24416	0.01876	0.03504	0.03513	0.0075	0.01133	0.03516	0.1264	0.09233	0.30947	0.03226	0.00467	0.00323	0.47074	0.04421	0.09523	0.14376	0.03455	0.01443	0.08426	0.07596	0.18604	0.04347	0.16207	0.16019	0.05781	0.09187	0.08781	0.16514	0.02835	0.13574	0.13321	0.04156	0.01605	0.14656	0.02289	0.00887	0.02371	0.09067	0.44892	0.0255	0.23923	0.18773	0.05828	0.16104
3:164914991-164915127	0.07059	0.13229	0.13778	0.02316	0.08352	0.05103	0.1904	0.07242	0.00854	0.22724	0.32124	0.15045	0.14211	0.24519	0.10695	0.00596	0.02171	0.53503	0.0902	0.07202	0.16137	0.07415	0.00199	0.18243	0.09339	0.29113	0.06942	0.20046	0.19486	0.00621	0.20181	0.23133	0.14887	0.27699	0.3924	0.18833	0.34576	0.09585	0.01314	0.04075	0.10195	0.35631	0.04698	0.33155	0.3504	0.29889	0.24072	0.10485	0.11332
3:170137185-170137558	0.06112	0.04449	0.06432	0.79711	0.03617	0.21035	0.61802	0.23137	0.00521	0.08991	0.02494	0.17908	0.09845	0.09451	0.06561	0.9371	0.03481	0.52154	0.10713	0.05713	0.08603	0.51273	0.82525	0.12238	0.04856	0.24552	0.33363	0.18837	0.07063	0.8928	0.03095	0.129	0.06107	0.04504	0.16619	0.40987	0.09667	0.10775	0.65066	0.20969	0.21021	0.36553	0.01974	0.41844	0.81445	0.05223	0.22963	0.41017	0.20274
3:170745939-170746018	0.16746	0.45175	0.40432	0.16965	0.26175	0.21431	0.38459	0.23954	0.12979	0.50911	0.18521	0.23678	0.47501	0.21412	0.49548	0.37691	0.30975	0.59402	0.19245	0.35015	0.44772	0.21486	0.52284	0.38831	0.35637	0.15168	0.52772	0.30204	0.54646	0.7886	0.31994	0.41896	0.28373	0.19358	0.22999	0.26656	0.73045	0.27062	0.14363	0.34774	0.32021	0.21711	0.21834	0.41895	0.88826	0.27772	0.4802	0.40712	0.39119
3:181413368-181413523	0.02117	0.05925	0.07719	0.02852	0.07241	0.19717	0.01972	0.17411	0.00488	0.44486	0.01302	0.03264	0.05897	0.02681	0.02114	0.93422	0.08433	0.01694	0.0464	0.03684	0.02282	0.0345	0.85397	0.01696	0.02179	0.01815	0.39602	0.18888	0.04975	0.87516	0.02943	0.05423	0.02605	0.0294	0.02876	0.00911	0.61448	0.62085	0.05364	0.73377	0.47062	0.03964	0.01713	0.07624	0.90316	0.01535	0.51429	0.24377	0.04057
3:181437378-181437453	0.5094	0.09936	0.06897	0.00444	0.04757	0.34421	0.73561	0.04716	0.01337	0.33282	0.01533	0.33626	0.18372	0.35762	0.05202	0.00654	0.04421	0.57267	0.04641	0.04082	0.31841	0.05657	0.30632	0.21122	0.17658	0.56402	0.05619	0.21872	0.01661	0.38095	0.15317	0.07215	0.07713	0.80353	0.23618	0.64358	0.14279	0.06371	0.01394	0.02459	0.02604	0.29905	0.26509	0.49272	0.02408	0.47412	0.10395	0.02009	0.30726
3:192232068-192232241	0.05067	0.12331	0.13534	0.00626	0.19548	0.50801	0.08082	0.04905	0.00565	0.01235	0.21801	0.2456	0.22234	0.25314	0.02509	0.00395	0.27701	0.59016	0.11148	0.05767	0.16817	0.05416	0.01511	0.18828	0.15305	0.48764	0.04237	0.23668	0.21317	0.38182	0.06883	0.23933	0.14534	0.04282	0.0909	0.34994	0.02038	0.28917	0.05018	0.02344	0.02689	0.22809	0.44531	0.24907	0.84619	0.22808	0.33519	0.07919	0.2321
3:45837348-45837523	0.07841	0.06117	0.08914	0.3495	0.11666	0.08563	0.01991	0.12195	0.44355	0.81239	0.03725	0.10311	0.07777	0.05967	0.0768	0.85291	0.19725	0.14683	0.06844	0.04335	0.04254	0.40306	0.68805	0.06745	0.0447	0.03739	0.05838	0.05352	0.08287	0.78104	0.05054	0.07117	0.06734	0.03685	0.02784	0.01464	0.07451	0.15796	0.56133	0.0424	0.51682	0.04417	0.04544	0.15754	0.30211	0.03117	0.1241	0.16045	0.06661
3:45837912-45838283	0.01318	0.01325	0.01182	0.16429	0.01141	0.02609	0.00771	0.19857	0.00772	0.80325	0.00625	0.02297	0.01758	0.01179	0.00655	0.9094	0.02315	0.08706	0.00759	0.00669	0.00437	0.00949	0.02178	0.01153	0.01012	0.01791	0.01346	0.01195	0.01352	0.76232	0.01217	0.013	0.01443	0.00417	0.00536	0.00906	0.01587	0.01009	0.57209	0.00889	0.07027	0.00855	0.00884	0.00973	0.02166	0.00693	0.02493	0.02237	0.01348
3:45838276-45838344	0.12574	0.10027	0.08232	0.27706	0.08357	0.10406	0.04922	0.15484	0.06756	0.71597	0.06325	0.09175	0.05865	0.08002	0.03155	0.87782	0.10471	0.09864	0.09471	0.06287	0.03591	0.05501	0.32808	0.06259	0.06419	0.10471	0.08211	0.0744	0.08451	0.8688	0.08512	0.10823	0.0491	0.07803	0.02137	0.04252	0.06593	0.08351	0.49664	0.01096	0.23172	0.06953	0.05776	0.11409	0.09856	0.07985	0.12276	0.04991	0.09788
3:46888046-46888057	0.39189	0.40543	0.3804	0.46058	0.45392	0.39607	0.35735	0.2731	0.3	0.4673	0.30233	0.19118	0.3939	0.45193	0.66667	0.58705	0.65	0.35917	0.68966	0.34261	0.44318	0.39474	0.52961	0.24561	0.47593	0.35652	0.325	0.32333	0.62572	0.45833	0.37977	0.64865	0.5	0.05714	0.0671	0.44737	0.30801	0.57143	0.5	0.75976	0.29412	0.39423	0.48091	0.71429	0.39144	0.33964	0.54545	0.52381	0.34937
3:61550472-61550554	0.32044	0.17742	0.22727	0.86326	0.33489	0.35327	0.40384	0.28305	0.05321	0.77536	0.03852	0.10667	0.14473	0.17573	0.02178	0.09102	0.11774	0.5493	0.12045	0.15296	0.10202	0.04659	0.73371	0.0476	0.18373	0.1575	0.23274	0.24898	0.27631	0.62869	0.08425	0.13016	0.08354	0.25727	0.02001	0.08329	0.25262	0.22575	0.58777	0.45434	0.0559	0.09686	0.29697	0.35129	0.71179	0.17827	0.28731	0.11262	0.2323
3:62861177-62861480	0.24403	0.17408	0.12001	0.01249	0.10751	0.23866	0.29287	0.11436	0.02175	0.00654	0.20163	0.12084	0.14628	0.27922	0.0865	0.00833	0.06857	0.23227	0.16608	0.08394	0.13533	0.04995	0.04565	0.14139	0.13356	0.31103	0.13438	0.28198	0.20388	0.00873	0.09797	0.19405	0.11055	0.22291	0.26032	0.38003	0.04898	0.02093	0.0202	0.23393	0.05638	0.3625	0.14843	0.22717	0.56125	0.29362	0.2591	0.06918	0.21492
3:73673994-73674176	0.09409	0.13668	0.16988	0.01839	0.094	0.10255	0.0145	0.05184	0.00914	0.02921	0.1905	0.06138	0.16886	0.16251	0.02631	0.0005	0.0445	0.50524	0.10887	0.0459	0.02041	0.04283	0.00652	0.03885	0.08225	0.39977	0.1293	0.27352	0.08759	0.01124	0.07299	0.21098	0.08714	0.04149	0.07237	0.38881	0.03124	0.0308	0.0077	0.06183	0.03626	0.3484	0.04934	0.16043	0.67508	0.18221	0.21486	0.0299	0.22016
4:101111003-101111480	0.0208	0.03869	0.05835	0.00776	0.02625	0.03108	0.00627	0.03166	0.01462	0.0285	0.01418	0.01419	0.02449	0.03942	0.02918	0.01254	0.00956	0.00613	0.03381	0.0174	0.06038	0.0159	0.02958	0.01709	0.02011	0.01775	0.03403	0.08138	0.02384	0.07534	0.0269	0.04065	0.03838	0.03755	0.00426	0.00683	0.02151	0.01578	0.00937	0.04095	0.00769	0.21589	0.02983	0.03309	0.05546	0.02923	0.258	0.01038	0.03691
4:114900351-114900452	0.0604	0.1216	0.20064	0.02312	0.19936	0.0944	0.0539	0.05557	0.02313	0.68442	0.03343	0.04945	0.08396	0.05951	0.07286	0.01761	0.04541	0.05645	0.1193	0.05659	0.03144	0.56662	0.6503	0.05491	0.06158	0.06665	0.08792	0.09587	0.12066	0.01983	0.07948	0.09464	0.0663	0.03817	0.03787	0.02691	0.09315	0.06196	0.05042	0.0723	0.0432	0.08067	0.08348	0.09311	0.09112	0.0685	0.2029	0.0655	0.09737
4:148402563-148402748	0.03617	0.04696	0.06362	0.06491	0.02446	0.02738	0.00621	0.01675	0.07533	0.01872	0.01193	0.00978	0.01576	0.01641	0.02825	0.1524	0.08584	0.00959	0.06849	0.02476	0.0169	0.12447	0.02044	0.00551	0.01181	0.01386	0.02631	0.09072	0.04736	0.36899	0.02877	0.02987	0.0256	0.00853	0.00548	0.00969	0.01066	0.00952	0.01314	0.04367	0.00221	0.01482	0.01803	0.03968	0.01175	0.03561	0.07357	0.0067	0.01981
4:174450237-174450531	0.27999	0.12835	0.09013	0.01862	0.08666	0.13051	0.00526	0.06313	0.0297	0.02284	0.22979	0.12807	0.08069	0.45827	0.02618	0.00405	0.06507	0.65442	0.07386	0.21458	0.28859	0.30942	0.01623	0.04665	0.21738	0.30805	0.05091	0.18069	0.04208	0.79251	0.16705	0.20756	0.11459	0.26093	0.15086	0.47566	0.24307	0.00711	0.48661	0.43945	0.0412	0.52904	0.37521	0.40891	0.03192	0.37902	0.0691	0.02049	0.16905
4:206706-206839	0.236	0.17342	0.21633	0.60728	0.25625	0.41112	0.01953	0.12691	0.7828	0.53543	0.43646	0.03686	0.13959	0.42813	0.13971	0.95411	0.28962	0.62901	0.1994	0.17567	0.31238	0.6775	0.81012	0.10562	0.13244	0.39678	0.15612	0.31488	0.33884	0.84623	0.1546	0.23905	0.20084	0.32237	0.03257	0.67693	0.39222	0.21739	0.53278	0.66822	0.59416	0.44789	0.48652	0.53125	0.78898	0.59365	0.15523	0.19577	0.47052
4:2421210-2421345	0.04298	0.06727	0.08304	0.02088	0.0695	0.05984	0.02074	0.04629	0.01701	0.02383	0.05397	0.03853	0.12005	0.04954	0.06931	0.02323	0.02183	0.14057	0.07934	0.04639	0.06158	0.0151	0.02246	0.03854	0.07151	0.07711	0.04968	0.04821	0.10859	0.01526	0.06269	0.09431	0.07648	0.07426	0.05661	0.02555	0.05715	0.03587	0.02303	0.11239	0.02136	0.03302	0.041	0.11226	0.01755	0.04487	0.09205	0.04224	0.07167
4:52917266-52917309	0.43801	0.47111	0.44548	0.60143	0.35859	0.3042	0.19351	0.39266	0.17316	0.83356	0.16135	0.64965	0.61905	0.44569	0.31547	0.58544	0.84615	0.48313	0.29586	0.28226	0.52145	0.69199	0.78792	0.36977	0.46365	0.5431	0.28879	0.38612	0.48613	0.88589	0.45028	0.53974	0.56838	0.14513	0.37974	0.47708	0.37611	0.49337	0.71429	0.2375	0.35369	0.31124	0.3891	0.64151	0.43407	0.45094	0.34898	0.38475	0.33197
4:55100098-55100336	0.01291	0.04557	0.03194	0.00653	0.01054	0.01244	0.01143	0.01628	0.00181	0.02575	0.13888	0.07723	0.10344	0.0896	0.00169	0.00531	0.00682	0.05906	0.02154	0.05288	0.04212	0.03199	0.01138	0.01153	0.02475	0.03472	0.01024	0.03797	0.04096	0.00876	0.04078	0.19152	0.02922	0.01382	0.05756	0.01562	0.00807	0.00496	0.00863	0.01225	0.0214	0.04382	0.0124	0.06526	0.01021	0.0213	0.02626	0.00532	0.02905
4:6665737-6666065	0.28277	0.09908	0.17544	0.54016	0.11326	0.31852	0.75121	0.6031	0.04738	0.87389	0.08195	0.15725	0.38138	0.21578	0.07171	0.90657	0.08397	0.61751	0.26955	0.17964	0.12299	0.42848	0.79847	0.30853	0.0934	0.09991	0.23549	0.21008	0.32075	0.66441	0.23006	0.26649	0.20296	0.14517	0.16135	0.29466	0.13277	0.36112	0.6782	0.36302	0.69713	0.41722	0.22036	0.55734	0.83807	0.32784	0.28594	0.39963	0.15103
4:7195164-7195350	0.03446	0.04971	0.08881	0.08364	0.10364	0.1448	0.00383	0.02309	0.00418	0.00531	0.01015	0.07613	0.13889	0.019	0.01675	0.16343	0.26004	0.04831	0.05779	0.0521	0.01414	0.02767	0.08032	0.02739	0.03778	0.03921	0.05423	0.04029	0.05682	0.15273	0.04531	0.05108	0.03951	0.05452	0.01601	0.03055	0.02701	0.02226	0.02805	0.17492	0.02134	0.03264	0.04745	0.03162	0.00885	0.03608	0.09114	0.0471	0.06989
4:7219751-7219765	0.87805	0.75428	0.79615	0.32631	0.85366	0.55135	0.32093	0.69231	0.95337	0.88095	0.24832	0.4446	0.60993	0.49474	1	0.96476	1	0.29536	0.9375	0.54564	0.56354	0.84348	0.97279	0.64813	0.48869	0.47131	0.68468	0.67456	0.46268	0.945	0.5381	0.706	0.65584	0.3125	0.52475	0.42056	0.5283	0.9	0.95745	0.82258	0.768	0.4855	0.88542	0.69388	0.88712	0.50286	0.88235	0.67188	0.65845
4:7219775-7219969	0.53874	0.41937	0.52826	0.20972	0.52094	0.31571	0.13784	0.35861	0.82798	0.85496	0.12776	0.25035	0.25193	0.23166	0.19435	0.86452	0.68942	0.19633	0.57239	0.23343	0.14647	0.74261	0.86387	0.25567	0.26562	0.32952	0.40137	0.35977	0.33334	0.70724	0.29332	0.43708	0.4276	0.12361	0.29978	0.14405	0.29397	0.74103	0.73226	0.70755	0.59636	0.31391	0.45761	0.26053	0.57287	0.26792	0.55317	0.43741	0.39333
4:7657335-7657399	0.55022	0.50586	0.27369	0.07742	0.16438	0.22548	0.75659	0.46249	0.42438	0.10859	0.62866	0.58761	0.36157	0.49624	0.41275	0.05668	0.1034	0.7469	0.28633	0.53358	0.53253	0.29349	0.05161	0.6121	0.40676	0.49856	0.17197	0.43563	0.42176	0.85659	0.407	0.30987	0.41682	0.48648	0.80824	0.6882	0.16782	0.20852	0.1912	0.49404	0.6905	0.65438	0.19662	0.45968	0.74167	0.5157	0.33333	0.11402	0.41332
4:7657470-7657488	0.65307	0.52503	0.35139	0.08794	0.27284	0.33029	0.79727	0.69706	0.58192	0.04347	0.69295	0.63193	0.47757	0.63371	0.69605	0.02077	0.1891	0.79529	0.47575	0.63876	0.65052	0.20205	0.05619	0.78624	0.50437	0.65593	0.38803	0.56673	0.48155	0.89767	0.64625	0.3935	0.50626	0.80357	0.86551	0.68305	0.21449	0.35029	0.21659	0.40867	0.58108	0.65297	0.34053	0.64851	0.90099	0.70724	0.40633	0.18819	0.52434
4:7657504-7657656	0.59702	0.46277	0.29858	0.14685	0.26409	0.27584	0.75577	0.59507	0.54277	0.05634	0.6604	0.55814	0.38188	0.54552	0.65932	0.01725	0.15843	0.73019	0.42524	0.44693	0.54952	0.18588	0.04293	0.64047	0.42788	0.55841	0.23169	0.52015	0.38835	0.79417	0.56656	0.4702	0.4612	0.69634	0.8539	0.61989	0.19005	0.25037	0.22551	0.4021	0.44332	0.4677	0.26349	0.46224	0.79653	0.63276	0.34666	0.1537	0.42933
4:90757454-90757576	0.06299	0.13267	0.14515	0.0496	0.25533	0.04519	0.14286	0.13465	0.01633	0.04684	0.1542	0.13279	0.12219	0.22998	0.01653	0.03446	0.08577	0.39894	0.11349	0.17944	0.05768	0.04455	0.0853	0.07772	0.12348	0.22597	0.08639	0.17614	0.28706	0.17174	0.16276	0.20583	0.1415	0.20196	0.17391	0.16314	0.02818	0.0483	0.27234	0.05656	0.12288	0.43223	0.38433	0.36805	0.47144	0.20801	0.09378	0.10912	0.24705
4:90757606-90757791	0.03799	0.10937	0.06734	0.00989	0.08998	0.02932	0.07259	0.05681	0.00834	0.03746	0.1516	0.16646	0.10747	0.14355	0.01172	0.019	0.01881	0.43722	0.06254	0.14781	0.08712	0.01459	0.0749	0.05794	0.08671	0.22821	0.02496	0.14787	0.21386	0.11665	0.20021	0.10429	0.04648	0.16855	0.14652	0.39438	0.01924	0.02879	0.21517	0.0158	0.03547	0.41277	0.33741	0.43575	0.23023	0.25073	0.08971	0.0559	0.21263
4:96470732-96470999	0.02497	0.04476	0.05142	0.29207	0.07751	0.12083	0.00624	0.02881	0.01466	0.01833	0.01639	0.00942	0.0234	0.02993	0.01273	0.00548	0.0277	0.49004	0.028	0.01644	0.01731	0.0109	0.03207	0.00847	0.01312	0.01191	0.02713	0.16648	0.03732	0.38802	0.02071	0.06092	0.01968	0.00608	0.0029	0.01999	0.00896	0.00631	0.0474	0.01075	0.00523	0.0162	0.01586	0.03033	0.47509	0.01957	0.14416	0.02588	0.04774
5:145713602-145713918	0.05014	0.11667	0.08349	0.01771	0.07198	0.17437	0.13318	0.04538	0.04665	0.22393	0.14886	0.14106	0.12662	0.16649	0.04893	0.43257	0.08159	0.47435	0.05743	0.05846	0.12599	0.03946	0.022	0.34941	0.08868	0.11494	0.0587	0.11905	0.15119	0.01875	0.1918	0.15065	0.05567	0.12753	0.20699	0.10429	0.23503	0.05548	0.04047	0.3598	0.31524	0.23237	0.11354	0.27331	0.34124	0.30273	0.13244	0.05054	0.09377
5:146258422-146258621	0.01571	0.05291	0.02302	0.00343	0.01177	0.00842	0.01549	0.01564	0.00023	0.00158	0.10996	0.05181	0.03366	0.1015	0.01642	0.00521	0.00576	0.2464	0.01606	0.04104	0.02227	0.00426	0.01471	0.01498	0.04703	0.06758	0.02105	0.05241	0.02358	0.00299	0.04607	0.06692	0.02189	0.12068	0.07121	0.0522	0.01282	0.00866	0.0013	0.02478	0.01747	0.19374	0.01442	0.1274	0.02293	0.17991	0.0227	0.00858	0.03468
5:153858811-153858965	0.17752	0.1575	0.14507	0.14649	0.13288	0.09658	0.03417	0.07313	0.06625	0.35859	0.28677	0.13906	0.15068	0.3311	0.02539	0.37915	0.2676	0.5351	0.06541	0.12525	0.06913	0.06026	0.01681	0.06932	0.22249	0.21612	0.15701	0.10796	0.23265	0.88547	0.19818	0.1832	0.13064	0.18073	0.03038	0.33923	0.04406	0.02804	0.46466	0.2906	0.06654	0.28429	0.27846	0.26359	0.71737	0.11092	0.25992	0.08438	0.15259
5:159738695-159738719	0.38871	0.17056	0.23439	0.31745	0.29721	0.19845	0.14371	0.15784	0.06598	0.11769	0.02167	0.13214	0.19331	0.28066	0.25	0.41808	0.46154	0.28203	0.41105	0.16491	0.30892	0.4179	0.37241	0.18472	0.04348	0.07532	0.25842	0.19826	0.26182	0.04871	0.09851	0.25906	0.08491	0.11625	0.06598	0.09521	0.0963	0.40506	0.2144	0.34702	0.02131	0.19566	0.12679	0.19481	0.60363	0.10756	0.25881	0.14286	0.33598
5:16179831-16179935	0.24497	0.23333	0.19689	0.00936	0.33801	0.32312	0.40549	0.03471	0.01334	0.00515	0.76058	0.41921	0.17375	0.59683	0.13186	0.01817	0.00214	0.59212	0.4995	0.45693	0.58034	0.06115	0.0118	0.02707	0.22312	0.71901	0.15974	0.23402	0.39113	0.01346	0.46464	0.41483	0.24834	0.45685	0.63415	0.41871	0.39611	0.01701	0.00207	0.11582	0.08498	0.55719	0.6022	0.46369	0.87101	0.80739	0.51318	0.02608	0.38176
5:16179933-16180189	0.35473	0.17187	0.19022	0.01203	0.27272	0.29425	0.19824	0.05407	0.01969	0.00228	0.61667	0.45408	0.19612	0.55308	0.11067	0.00307	0.02023	0.66874	0.36028	0.34757	0.45277	0.1054	0.00953	0.02712	0.20456	0.43713	0.20219	0.27546	0.29168	0.02026	0.40778	0.42208	0.1995	0.27689	0.52288	0.41418	0.29906	0.09508	0.01666	0.09283	0.0795	0.57873	0.51216	0.28733	0.80935	0.65591	0.41228	0.01337	0.25371
5:16180211-16180460	0.13202	0.13626	0.10702	0.00679	0.16407	0.16055	0.09085	0.08125	0.01059	0.00983	0.40669	0.18276	0.14544	0.25649	0.08264	0.00745	0.03812	0.43155	0.2521	0.25186	0.31619	0.04501	0.00674	0.031	0.13663	0.1894	0.11377	0.17748	0.14677	0.05815	0.22813	0.29193	0.12403	0.26526	0.36957	0.30819	0.2703	0.06632	0.06064	0.04191	0.05284	0.43397	0.24106	0.20614	0.61335	0.48808	0.27559	0.02281	0.12528
5:168727612-168727734	0.04789	0.09937	0.09316	0.14092	0.06189	0.07486	0.05981	0.02694	0.02113	0.04111	0.24827	0.22293	0.18815	0.09234	0.02336	0.21507	0.00503	0.48757	0.09352	0.05791	0.13621	0.0646	0.0222	0.02842	0.10908	0.16425	0.0614	0.0978	0.0661	0.34346	0.03653	0.30766	0.0726	0.05037	0.08001	0.24566	0.03778	0.00231	0.03078	0.03998	0.03162	0.29553	0.04021	0.12328	0.04396	0.0658	0.10124	0.04349	0.12789
5:170735853-170736027	0.19063	0.27871	0.1883	0.39676	0.25599	0.40146	0.20419	0.10678	0.01325	0.00884	0.5272	0.18096	0.24257	0.27705	0.17269	0.3401	0.40241	0.54466	0.08783	0.29695	0.35934	0.07566	0.01938	0.26032	0.24019	0.52019	0.08721	0.16606	0.36155	0.88031	0.31156	0.2359	0.17465	0.48158	0.55502	0.48029	0.10406	0.21359	0.69673	0.19598	0.39944	0.47246	0.42419	0.53672	0.67502	0.49195	0.15594	0.08003	0.30816
5:170736160-170736492	0.25876	0.26937	0.1768	0.37439	0.2726	0.3035	0.04041	0.07328	0.02197	0.01064	0.63475	0.28296	0.32162	0.40421	0.10985	0.00472	0.22377	0.57562	0.1218	0.2416	0.37597	0.05899	0.01604	0.32321	0.15498	0.59295	0.09055	0.18939	0.41041	0.80725	0.30353	0.30771	0.22307	0.30821	0.57428	0.47562	0.06741	0.22954	0.71775	0.33246	0.49277	0.5181	0.48264	0.62359	0.77796	0.60387	0.23506	0.10973	0.31934
5:170736484-170736738	0.16216	0.23451	0.15068	0.38597	0.26692	0.31838	0.03073	0.07105	0.0156	0.0033	0.50924	0.30112	0.21845	0.34314	0.09807	0.00497	0.42168	0.56131	0.08643	0.19283	0.34742	0.06119	0.01222	0.29139	0.13853	0.60431	0.08175	0.15781	0.38029	0.75128	0.27527	0.25143	0.1882	0.18098	0.52763	0.50914	0.04485	0.29597	0.71531	0.31397	0.4055	0.49088	0.41504	0.603	0.80476	0.5335	0.22005	0.08084	0.30344
5:170745534-170745605	0.40046	0.38411	0.24788	0.43449	0.44024	0.23891	0.41109	0.37047	0.77286	0.83045	0.56848	0.31661	0.19002	0.3469	0.24691	0.83121	0.74783	0.42016	0.57018	0.28835	0.34596	0.34612	0.86395	0.29829	0.3237	0.36361	0.28165	0.23452	0.48586	0.66444	0.37866	0.24091	0.34935	0.57949	0.24394	0.32532	0.20677	0.33565	0.70773	0.66216	0.79452	0.37198	0.3343	0.65585	0.73494	0.43409	0.246	0.61798	0.28939
5:173400068-173400183	0.15521	0.07079	0.14593	0.02758	0.13776	0.07313	0.04724	0.06184	0.03101	0.34908	0.0471	0.06607	0.15496	0.06034	0.08148	0.02015	0.06534	0.02463	0.05685	0.07581	0.06217	0.05982	0.03	0.04054	0.04508	0.05868	0.07265	0.0688	0.18363	0.01049	0.04331	0.13527	0.06551	0.02556	0.04134	0.12273	0.04346	0.08119	0.06262	0.0464	0.4184	0.05604	0.05516	0.20185	0.26104	0.04136	0.12138	0.0334	0.05234
5:174871863-174872041	0.02074	0.14912	0.01785	0.05131	0.04072	0.02167	0.01547	0.02431	0.14654	0.34325	0.01045	0.04051	0.01468	0.00688	0.01505	0.18478	0.20766	0.01181	0.07197	0.01344	0.01498	0.03062	0.24934	0.04893	0.027	0.01551	0.02932	0.05674	0.01698	0.21208	0.02062	0.04528	0.03194	0.01796	0.02703	0.01983	0.02318	0.00975	0.15002	0.07135	0.0382	0.01745	0.02021	0.01817	0.01541	0.01416	0.01853	0.03	0.02547
5:175298511-175298669	0.04262	0.14308	0.07645	0.00869	0.07003	0.14609	0.02328	0.0473	0.01109	0.01248	0.38853	0.16261	0.15518	0.25088	0.03535	0.00153	0.02147	0.58216	0.06252	0.09609	0.23371	0.03171	0.00882	0.05531	0.10325	0.30937	0.07012	0.11794	0.19531	0.00199	0.15858	0.17397	0.09852	0.35338	0.3428	0.47494	0.01775	0.03071	0.0207	0.02923	0.07313	0.48013	0.02589	0.37586	0.02395	0.25625	0.10047	0.02939	0.06251
5:1931464-1931746	0.01946	0.08464	0.05028	0.09091	0.03527	0.08005	0.00369	0.00769	0.00517	0.03259	0.18216	0.16861	0.1048	0.1473	0.02193	0.21339	0.02185	0.38088	0.0148	0.02566	0.11897	0.2433	0.54247	0.086	0.02373	0.2612	0.13458	0.12125	0.01863	0.03009	0.11229	0.07152	0.08974	0.05502	0.14726	0.17244	0.00532	0.0251	0.02071	0.01159	0.03717	0.07874	0.00975	0.13838	0.00935	0.0152	0.0502	0.0281	0.08694
5:2756078-2756276	0.33436	0.04722	0.11766	0.84261	0.33407	0.0453	0.01504	0.73025	0.02152	0.81736	0.01392	0.12926	0.18201	0.04315	0.04147	0.96316	0.44639	0.22148	0.34067	0.04938	0.02371	0.35491	0.84076	0.03361	0.03719	0.01942	0.41957	0.27909	0.04001	0.44501	0.02756	0.25735	0.09311	0.03023	0.03253	0.28495	0.07511	0.04585	0.64333	0.29786	0.29891	0.04714	0.03174	0.08203	0.86283	0.03499	0.21013	0.1033	0.06856
5:320748-321057	0.08446	0.07412	0.06379	0.03026	0.1358	0.17135	0.04955	0.04594	0.00923	0.02676	0.11286	0.10543	0.10243	0.14546	0.02064	0.03528	0.05647	0.42278	0.07124	0.07	0.14991	0.04657	0.14499	0.09852	0.08593	0.1842	0.06041	0.14915	0.12905	0.03982	0.11043	0.21491	0.14812	0.06443	0.0583	0.21583	0.02899	0.05884	0.09317	0.04274	0.08421	0.49198	0.04007	0.108	0.11941	0.11959	0.08122	0.04205	0.16443
5:33936376-33936535	0.2917	0.13527	0.0853	0.0396	0.09705	0.26318	0.08174	0.07999	0.00226	0.07743	0.4327	0.21387	0.08834	0.20359	0.00328	0.03735	0.02866	0.57141	0.04135	0.10744	0.20394	0.19604	0.00817	0.01671	0.07132	0.4549	0.05283	0.25251	0.1717	0.35783	0.13334	0.29367	0.12228	0.0978	0.16274	0.2603	0.02364	0.02275	0.177	0.12847	0.04325	0.37052	0.19219	0.32653	0.80709	0.18761	0.18689	0.02694	0.09293
5:36690203-36690254	0.04243	0.27742	0.1183	0.05035	0.11076	0.31259	0.04436	0.05306	0.04622	0.03959	0.16482	0.34678	0.22143	0.38751	0.08421	0.04035	0.01272	0.61426	0.05348	0.15052	0.13559	0.13672	0.132	0.31326	0.12503	0.444	0.03147	0.08952	0.31081	0.03842	0.47732	0.31049	0.21368	0.31894	0.29539	0.29219	0.25547	0.078	0.05327	0.04542	0.08201	0.46677	0.08328	0.17708	0.23024	0.17294	0.06243	0.00865	0.38125
5:50259992-50260210	0.37548	0.11373	0.0936	0.83602	0.23983	0.24189	0.48031	0.14214	0.01796	0.01548	0.37875	0.25432	0.21823	0.24402	0.05071	0.51697	0.43699	0.53459	0.06719	0.06813	0.25347	0.08592	0.00604	0.31104	0.1674	0.49256	0.08381	0.28756	0.19052	0.17743	0.2914	0.22696	0.19556	0.24622	0.50312	0.57633	0.36985	0.16726	0.13007	0.23706	0.632	0.32653	0.20593	0.53027	0.77755	0.28102	0.16906	0.28126	0.29498
5:5139693-5140038	0.10735	0.10423	0.0877	0.01703	0.06921	0.23721	0.02506	0.04363	0.01544	0.11862	0.12321	0.21588	0.09966	0.17987	0.0239	0.03352	0.09179	0.43969	0.07795	0.13331	0.11228	0.03509	0.1776	0.02195	0.07943	0.32945	0.06112	0.20699	0.09165	0.09493	0.0556	0.25092	0.08285	0.05968	0.0995	0.33136	0.02168	0.03155	0.1725	0.03618	0.01432	0.37691	0.01931	0.12631	0.67982	0.08118	0.25977	0.04639	0.1025
5:72715568-72715820	0.24328	0.17777	0.11845	0.00947	0.32522	0.34043	0.02217	0.09294	0.01828	0.86787	0.04776	0.09263	0.17505	0.17187	0.03118	0.54617	0.24539	0.59116	0.24567	0.16796	0.01728	0.03425	0.30436	0.05135	0.1192	0.23786	0.20728	0.15819	0.05279	0.00408	0.04975	0.19096	0.11814	0.25966	0.0863	0.4422	0.0281	0.02339	0.01606	0.47543	0.62337	0.47803	0.04559	0.49537	0.72372	0.03831	0.16719	0.26914	0.15661
5:7396874-7397075	0.0617	0.15038	0.13498	0.00998	0.06454	0.12628	0.0409	0.02359	0.00512	0.00328	0.35004	0.26806	0.2322	0.29726	0.05938	0.00035	0.00167	0.52808	0.12782	0.07652	0.16743	0.02244	0.01039	0.10853	0.12605	0.17648	0.05648	0.06471	0.16671	0.00122	0.08517	0.33775	0.16239	0.22951	0.12164	0.24474	0.0223	0.03858	0.00309	0.04073	0.04447	0.44978	0.04796	0.13693	0.0425	0.05063	0.10559	0.01082	0.13377
5:75377944-75378194	0.05358	0.06089	0.0429	0.01496	0.01931	0.06405	0.13117	0.01729	0.00639	0.17708	0.15665	0.17402	0.11007	0.04965	0.02703	0.13427	0.06107	0.49605	0.04127	0.03371	0.05794	0.1521	0.04166	0.1781	0.08101	0.09234	0.03823	0.01829	0.04409	0.54121	0.08746	0.0737	0.0876	0.33838	0.1211	0.0967	0.02742	0.02295	0.0952	0.01021	0.04228	0.36675	0.18446	0.28698	0.34609	0.0949	0.07802	0.03208	0.08031
5:87976039-87976329	0.01465	0.06244	0.03394	0.29888	0.02544	0.01756	0.02772	0.06151	0.22046	0.00358	0.01173	0.0463	0.0364	0.01872	0.00562	0.1393	0.18117	0.00714	0.02945	0.01545	0.02796	0.01972	0.15429	0.02004	0.01877	0.01689	0.01098	0.0443	0.03256	0.18886	0.01878	0.04691	0.03448	0.01161	0.01778	0.05574	0.03074	0.00452	0.11175	0.01106	0.01159	0.01984	0.01964	0.02227	0.00904	0.02337	0.02904	0.00978	0.03019
6:10415433-10415705	0.08379	0.11739	0.16072	0.10824	0.07983	0.2037	0.01216	0.09874	0.12929	0.76655	0.03422	0.25639	0.09684	0.06218	0.07851	0.90194	0.45318	0.54157	0.06359	0.03847	0.04633	0.52076	0.13954	0.0678	0.13047	0.04345	0.07198	0.04471	0.13169	0.64613	0.07293	0.10485	0.07955	0.03385	0.02098	0.32689	0.07735	0.06143	0.74409	0.08962	0.09006	0.06021	0.03268	0.28442	0.03262	0.0486	0.13842	0.33516	0.12007
6:10415733-10415771	0.25833	0.32924	0.30805	0.67843	0.29242	0.32877	0.43635	0.45872	0.81622	0.89489	0.04198	0.28141	0.1	0.38065	0.29752	0.94681	0.125	0.55021	0.20896	0.10256	0.40502	0.67513	0.81423	0.42663	0.33256	0.10059	0.125	0.24706	0.40449	0.78361	0.22785	0.24176	0.20665	0.0963	0.17647	0.77011	0.39362	0.31097	0.88571	0.21739	0.33203	0.1411	0.06098	0.62992	0.76106	0.1336	0.28947	0.36508	0.26563
6:10415733-10415903	0.18207	0.167	0.18746	0.69771	0.27561	0.17248	0.43107	0.46464	0.84153	0.91198	0.05455	0.1855	0.1437	0.27575	0.16566	0.93831	0.35762	0.61955	0.07914	0.09346	0.32045	0.67493	0.82314	0.32949	0.29593	0.07716	0.09751	0.1312	0.2718	0.80189	0.23499	0.1341	0.15221	0.09974	0.15123	0.59074	0.30933	0.20549	0.7956	0.09264	0.24216	0.10029	0.05417	0.55942	0.71565	0.09547	0.21784	0.37508	0.24091
6:108440036-108440491	0.21446	0.0236	0.02958	0.27587	0.13433	0.13457	0.65515	0.34931	0.00597	0.43048	0.04408	0.08377	0.03732	0.14268	0.04916	0.85573	0.32625	0.4435	0.02173	0.00717	0.04141	0.32165	0.01272	0.06331	0.07503	0.07806	0.12591	0.07721	0.14416	0.80826	0.16556	0.03577	0.04606	0.4029	0.06704	0.03527	0.11961	0.3503	0.43907	0.01252	0.03824	0.11299	0.30419	0.40347	0.7771	0.0319	0.11585	0.10296	0.0319
6:133563899-133564094	0.04807	0.11635	0.07879	0.0112	0.15076	0.10055	0.16145	0.07319	0.00821	0.00567	0.26614	0.1098	0.1083	0.14893	0.06743	0.03545	0.02549	0.55853	0.09715	0.07137	0.03598	0.03482	0.01531	0.0362	0.07929	0.27384	0.0356	0.11935	0.10922	0.02085	0.04262	0.1486	0.11632	0.20622	0.05522	0.37127	0.02266	0.04481	0.04134	0.03444	0.09218	0.44793	0.06454	0.39051	0.04924	0.21936	0.10188	0.0358	0.13923
6:137241908-137242018	0.04951	0.08408	0.03951	0.00938	0.04536	0.08209	0.10975	0.02969	0.00958	0.02549	0.32715	0.11939	0.03023	0.03096	0.04765	0.00839	0.01383	0.41115	0.05151	0.02848	0.10965	0.00559	0.04211	0.01468	0.06198	0.06493	0.16023	0.15493	0.08546	0.00075	0.04822	0.09557	0.04014	0.13041	0.02562	0.38351	0.01099	0.18521	0.01132	0.14711	0.03618	0.03226	0.02948	0.16156	0.70317	0.13828	0.12413	0.00133	0.10704
6:137242057-137242197	0.03738	0.06058	0.03617	0.00908	0.02534	0.03436	0.05892	0.04254	0.00658	0.01696	0.19508	0.0883	0.06157	0.07173	0.01989	0.00609	0.03206	0.44588	0.05271	0.02878	0.04558	0.0207	0.03712	0.021	0.06817	0.04264	0.15173	0.20944	0.1241	0.00505	0.03734	0.07247	0.08953	0.14625	0.01182	0.25795	0.00788	0.17187	0.01362	0.12511	0.0615	0.02363	0.03286	0.12552	0.76226	0.09626	0.14682	0.01232	0.06014
6:166421994-166422166	0.11315	0.05727	0.07076	0.0021	0.05318	0.10242	0.06981	0.03486	0.0078	0.02857	0.08631	0.12598	0.0588	0.14157	0.01592	0.00563	0.00733	0.46281	0.03207	0.0385	0.02322	0.02159	0.0037	0.01899	0.07086	0.0954	0.08949	0.04354	0.07467	0.83109	0.08937	0.2109	0.06572	0.06119	0.11171	0.19919	0.02091	0.03492	0.03852	0.03894	0.05573	0.48789	0.02169	0.09468	0.65676	0.25206	0.201	0.01857	0.07622
6:169653862-169653980	0.4524	0.09214	0.09562	0.58691	0.09054	0.19095	0.01463	0.03888	0.05708	0.09559	0.06808	0.0311	0.05063	0.1112	0.03832	0.93395	0.50512	0.41193	0.0355	0.03295	0.06102	0.02762	0.75111	0.02267	0.06507	0.04997	0.19485	0.18023	0.06023	0.84312	0.09601	0.18773	0.0342	0.02933	0.05257	0.31996	0.10443	0.26325	0.59406	0.25984	0.60871	0.10224	0.03344	0.134	0.75662	0.04698	0.26986	0.04859	0.10425
6:27205682-27205693	0.07843	0.32468	0.14095	0.74832	0.50502	0.47368	0.7013	0.5122	0.95794	0.71123	0.43442	0.23529	0.48485	0.16667	0.66667	0.92273	0.5	0.57813	0.0625	0.54739	0.51724	0.94444	0.66	0.2	0.31884	0.5	0.48387	0.31009	0.18667	0.86458	0.08772	0.41935	0.26883	0.22222	0.51316	0.65217	0.39818	0.44828	0.75	0.5	0.34428	0.35593	0.40678	0.57143	0.9	0.09752	0.15152	0.46667	0.48571
6:27205691-27205978	0.03557	0.10889	0.06604	0.30415	0.24206	0.2244	0.19277	0.1423	0.49466	0.34841	0.2677	0.15765	0.16745	0.17949	0.02963	0.47612	0.13877	0.42383	0.04098	0.31285	0.16711	0.20205	0.30606	0.02143	0.17619	0.33639	0.23324	0.11012	0.08909	0.45985	0.0335	0.08192	0.04898	0.10474	0.14376	0.23502	0.19564	0.17256	0.40769	0.49081	0.23949	0.29046	0.1164	0.32574	0.70159	0.02909	0.15104	0.28975	0.14722
6:28642241-28642472	0.0287	0.05716	0.04958	0.14486	0.03189	0.12621	0.04053	0.28025	0.15392	0.17655	0.26859	0.19151	0.25296	0.06206	0.0141	0.69264	0.18358	0.62132	0.02914	0.08252	0.17357	0.54796	0.22377	0.02943	0.07779	0.41081	0.08064	0.11453	0.03697	0.70766	0.02228	0.12156	0.03088	0.04006	0.18258	0.18581	0.03335	0.01747	0.01973	0.02679	0.01066	0.35641	0.08456	0.04303	0.40057	0.03166	0.05153	0.05199	0.04142
6:29596724-29596934	0.04185	0.07703	0.04384	0.01292	0.03098	0.03566	0.01654	0.04836	0.01689	0.01609	0.02161	0.07229	0.06477	0.04611	0.04276	0.00243	0.10573	0.01704	0.02365	0.05479	0.10997	0.03148	0.02453	0.08684	0.04517	0.02511	0.12987	0.04749	0.0498	0.00668	0.05483	0.05086	0.06594	0.02196	0.02946	0.04257	0.02063	0.03555	0.00741	0.03298	0.01988	0.03624	0.0341	0.0185	0.02152	0.02666	0.01733	0.01061	0.06002
6:29596981-29597011	0.38139	0.29051	0.3641	0.05545	0.23118	0.25293	0.13883	0.24762	0.07336	0.05533	0.20783	0.30916	0.28195	0.26667	0.44444	0.00628	0.19887	0.17387	0.31461	0.29805	0.55814	0.19631	0.10762	0.34572	0.37741	0.19137	0.31593	0.20023	0.39483	0.04083	0.25278	0.35164	0.33952	0.19272	0.24943	0.19466	0.18519	0.24944	0.06081	0.31402	0.11514	0.24011	0.15997	0.16429	0.07528	0.25796	0.29478	0.22268	0.34907
6:29974524-29975186	0.02642	0.03086	0.04238	0.01034	0.03381	0.01421	0.00549	0.01617	0.00342	0.00876	0.01177	0.02519	0.08041	0.0072	0.0104	0.04531	0.03169	0.01581	0.01538	0.01035	0.01258	0.04685	0.01109	0.01649	0.08376	0.00842	0.02091	0.01899	0.03077	0.01621	0.02369	0.0782	0.02228	0.01052	0.04656	0.06648	0.45145	0.10821	0.32306	0.01117	0.10667	0.0158	0.0225	0.08202	0.6408	0.02953	0.07245	0.04018	0.10257
6:84562672-84562733	0.07838	0.0927	0.10784	0.02368	0.0336	0.15127	0.03915	0.04036	0.02356	0.07038	0.15962	0.07908	0.0468	0.10368	0.05912	0.01075	0.00513	0.39404	0.10145	0.05175	0.07209	0.03683	0.02686	0.09387	0.11991	0.11805	0.06959	0.13633	0.08393	0.00906	0.12815	0.16535	0.06743	0.06349	0.2087	0.08637	0.04889	0.05455	0.03174	0.0892	0.12775	0.23622	0.0632	0.08482	0.47409	0.16569	0.17985	0.04544	0.13046
6:99295944-99296243	0.14163	0.09558	0.05567	0.02384	0.09708	0.12848	0.61245	0.0333	0.00777	0.88655	0.01411	0.30031	0.04191	0.15	0.03315	0.94054	0.23982	0.30879	0.04101	0.1545	0.37864	0.04628	0.88084	0.01808	0.09532	0.09844	0.22118	0.20196	0.28701	0.89348	0.07067	0.11269	0.05972	0.29663	0.27043	0.12442	0.33005	0.38355	0.32294	0.1501	0.445	0.46483	0.4017	0.39015	0.80232	0.26349	0.10723	0.0831	0.21785
7:100823525-100823796	0.06903	0.07261	0.0907	0.02216	0.06479	0.12801	0.02383	0.03778	0.0502	0.02107	0.0481	0.33164	0.16136	0.19124	0.0262	0.03556	0.06879	0.38646	0.04316	0.07125	0.19054	0.02745	0.02177	0.09729	0.04429	0.12845	0.03519	0.1229	0.1005	0.00655	0.10148	0.12476	0.12585	0.05096	0.14736	0.24678	0.02937	0.05211	0.02202	0.05606	0.05284	0.16817	0.03587	0.11812	0.12457	0.08962	0.09486	0.02758	0.07352
7:103631276-103631294	0.34982	0.51064	0.37736	0.67109	0.27688	0.11853	0.71325	0.28146	0.18011	0.10198	0.34375	0.45486	0.25556	0.41667	0.42308	0.73205	0.08456	0.6791	0.36364	0.28806	0.13483	0.78846	0.49664	0.48667	0.30716	0.62358	0.36093	0.37529	0.53834	0.84571	0.55468	0.52174	0.44915	0.61111	0.55952	0.73703	0.43899	0.31204	0.5078	0.375	0.62895	0.35236	0.16071	0.78378	0.13911	0.26316	0.30476	0.35185	0.48438
7:117119801-117120070	0.03696	0.04572	0.08727	0.8107	0.05514	0.05995	0.63983	0.02967	0.87106	0.40133	0.00424	0.13754	0.05497	0.2104	0.08039	0.9506	0.39046	0.62519	0.05326	0.04513	0.24013	0.59221	0.10847	0.23303	0.16736	0.52978	0.23686	0.04073	0.16082	0.82181	0.03375	0.03492	0.02554	0.78432	0.01343	0.01336	0.22691	0.24272	0.56486	0.53017	0.18355	0.02923	0.32936	0.43244	0.79239	0.09674	0.17885	0.44655	0.07672
7:120970601-120970766	0.01328	0.05536	0.03479	0.00799	0.01421	0.05107	0.01352	0.01373	0.00582	0.01297	0.21631	0.12584	0.02698	0.25697	0.0208	0.00166	0.02818	0.48241	0.04385	0.02462	0.2278	0.00759	0.00729	0.02963	0.03733	0.04098	0.02244	0.14211	0.02011	0.65077	0.09997	0.11809	0.04257	0.19299	0.0962	0.18624	0.02	0.00929	0.00417	0.02282	0.11719	0.26051	0.01456	0.02638	0.01467	0.07519	0.04069	0.0192	0.05403
7:121940784-121940998	0.30696	0.05783	0.04937	0.02911	0.04886	0.10977	0.03077	0.1572	0.00657	0.08123	0.03416	0.03611	0.0755	0.06054	0.02339	0.91287	0.034	0.02536	0.06844	0.03098	0.01857	0.56931	0.01666	0.03043	0.06905	0.03376	0.22523	0.09081	0.03075	0.73705	0.03547	0.06219	0.05151	0.01664	0.03157	0.04187	0.2362	0.37703	0.26519	0.18852	0.0428	0.03548	0.04397	0.03767	0.79674	0.03597	0.11086	0.12708	0.0577
7:121941033-121941112	0.38436	0.13846	0.08972	0.16659	0.08458	0.20791	0.29919	0.27244	0.01856	0.18389	0.22049	0.25539	0.12274	0.10345	0.00773	0.94457	0.04708	0.21498	0.05743	0.09478	0.1624	0.52218	0.23163	0.08085	0.18499	0.36464	0.3137	0.21789	0.12873	0.84845	0.08664	0.17957	0.24977	0.19585	0.05485	0.4666	0.35836	0.37621	0.42035	0.38939	0.20518	0.13713	0.10582	0.24228	0.75423	0.24701	0.17418	0.24658	0.11936
7:121950113-121950435	0.18875	0.06938	0.12284	0.06253	0.30929	0.27132	0.37377	0.30963	0.88332	0.7912	0.01793	0.13109	0.21912	0.25042	0.07065	0.91936	0.17808	0.59214	0.10921	0.22931	0.02777	0.66477	0.49923	0.03551	0.26397	0.53417	0.27027	0.21781	0.18453	0.76974	0.04817	0.2565	0.11168	0.14776	0.03314	0.62331	0.03443	0.39853	0.74091	0.11635	0.66101	0.10232	0.31656	0.34935	0.86104	0.10847	0.2353	0.06836	0.28447
7:121950451-121950672	0.03419	0.03695	0.05023	0.08722	0.35434	0.23589	0.08367	0.24606	0.81809	0.38946	0.01664	0.06427	0.12467	0.25477	0.05411	0.94836	0.10892	0.60119	0.0192	0.1774	0.01655	0.60432	0.27067	0.01593	0.14721	0.50433	0.23299	0.16921	0.11591	0.55702	0.03492	0.22788	0.0868	0.07877	0.01176	0.70399	0.01676	0.3837	0.68158	0.03112	0.62372	0.08176	0.18186	0.33844	0.66994	0.07739	0.14448	0.07022	0.21694
7:121955566-121955644	0.20947	0.09202	0.08586	0.14111	0.25895	0.06718	0.27468	0.39951	0.42754	0.42466	0.04833	0.09824	0.11199	0.07446	0.05583	0.94637	0.02055	0.26773	0.05797	0.03108	0.08452	0.62	0.48068	0.05585	0.0913	0.03303	0.32508	0.16039	0.03222	0.32847	0.04978	0.06066	0.10719	0.13936	0.03855	0.07742	0.059	0.2113	0.62752	0.24671	0.56023	0.01101	0.07728	0.09043	0.72125	0.03524	0.16658	0.07143	0.16431
7:121955712-121955867	0.29623	0.07911	0.06032	0.02937	0.25046	0.14836	0.46577	0.38444	0.66159	0.47563	0.01928	0.09302	0.12738	0.12021	0.00419	0.8314	0.06228	0.27626	0.05722	0.03481	0.20502	0.49976	0.4539	0.06077	0.06609	0.05525	0.22981	0.18867	0.04063	0.42193	0.1823	0.08964	0.03812	0.15184	0.14778	0.04445	0.02415	0.2363	0.64503	0.36368	0.4662	0.02039	0.17916	0.08825	0.83129	0.02591	0.22232	0.06377	0.13007
7:1272507-1272716	0.06933	0.20042	0.19156	0.09202	0.20478	0.34156	0.08688	0.09368	0.07674	0.01474	0.34018	0.43181	0.23945	0.44453	0.05377	0.09211	0.03081	0.73212	0.07911	0.0826	0.27826	0.08757	0.02253	0.12951	0.20184	0.41764	0.07876	0.27684	0.12517	0.71235	0.19074	0.25132	0.16158	0.08731	0.20399	0.12071	0.03016	0.03607	0.04094	0.06997	0.10207	0.29135	0.04669	0.26671	0.01974	0.2543	0.15393	0.04308	0.14517
7:1272708-1272877	0.10316	0.19569	0.192	0.07269	0.22312	0.32	0.08704	0.113	0.04646	0.01469	0.34524	0.32775	0.2037	0.37435	0.09026	0.06865	0.01867	0.67016	0.05512	0.13384	0.28041	0.10397	0.01326	0.17831	0.11962	0.31015	0.09441	0.22092	0.20167	0.75312	0.14759	0.35438	0.18496	0.09921	0.25567	0.08099	0.02308	0.03666	0.0203	0.05306	0.06829	0.34083	0.06223	0.21998	0.04608	0.24622	0.16788	0.0461	0.11244
7:132262136-132262466	0.02583	0.03402	0.02965	0.00714	0.01671	0.05878	0.00664	0.00957	0.00337	0.07025	0.04633	0.04551	0.10811	0.01761	0.01622	0.00186	0.06972	0.17996	0.01154	0.00507	0.01956	0.00942	0.02285	0.01653	0.01828	0.09006	0.02482	0.04552	0.04636	0.00265	0.0396	0.12841	0.02193	0.02947	0.01784	0.00507	0.00619	0.0135	0.01099	0.0043	0.01173	0.12804	0.00959	0.01256	0.0073	0.02129	0.01619	0.01055	0.02711
7:133811693-133811709	0.44726	0.34607	0.3262	0.04857	0.38229	0.65384	0.65867	0.20225	0.06771	0.01203	0.44036	0.45887	0.30317	0.52331	0.11257	0.02032	0.168	0.76285	0.14	0.51168	0.50321	0.20115	0.00943	0.31467	0.31972	0.73363	0.3413	0.31563	0.41667	0.03172	0.44601	0.4491	0.4007	0.4183	0.76684	0.74793	0.37597	0.31801	0.02778	0.45192	0.25526	0.64526	0.39446	0.25	0.91884	0.6117	0.22886	0.08871	0.5
7:141211991-141212120	0.08768	0.10599	0.11385	0.01911	0.1035	0.07447	0.05463	0.04832	0.02154	0.27648	0.02616	0.19542	0.22679	0.058	0.0348	0.00443	0.21073	0.62006	0.14634	0.05112	0.04266	0.02999	0.01447	0.0534	0.06094	0.28739	0.05647	0.13397	0.1634	0.00867	0.08589	0.21467	0.10168	0.12733	0.02514	0.1673	0.44541	0.26137	0.01881	0.33234	0.50722	0.31019	0.04742	0.12922	0.15098	0.40576	0.11613	0.05142	0.21452
7:155302765-155303005	0.35778	0.14867	0.08413	0.32381	0.21342	0.11517	0.31448	0.23542	0.02368	0.00605	0.41048	0.15253	0.14716	0.31366	0.12817	0.4477	0.20975	0.49396	0.16484	0.38107	0.11303	0.01608	0.00726	0.13576	0.10959	0.46905	0.2293	0.15651	0.2709	0.78227	0.27044	0.16561	0.09734	0.55583	0.4734	0.38967	0.11204	0.01353	0.34782	0.03018	0.10381	0.40343	0.17376	0.16459	0.82199	0.42046	0.11961	0.07834	0.16498
7:15726343-15726647	0.09515	0.11551	0.0786	0.00623	0.07086	0.2037	0.06711	0.06265	0.00154	0.04813	0.16895	0.18546	0.1273	0.2949	0.06914	0.00023	0.00889	0.58017	0.04272	0.14431	0.0678	0.00999	0.51407	0.00839	0.07731	0.23171	0.03593	0.05686	0.04186	0.0024	0.10857	0.18453	0.08169	0.10235	0.16147	0.22246	0.14216	0.00906	0.00869	0.06426	0.04514	0.33978	0.1758	0.18244	0.52952	0.3691	0.1661	0.05525	0.07273
7:21209173-21209310	0.10921	0.34826	0.2238	0.04558	0.13349	0.18151	0.76985	0.10399	0.01726	0.63304	0.68944	0.40465	0.51337	0.57204	0.1326	0.00539	0.54704	0.82809	0.0988	0.50324	0.49973	0.05587	0.03293	0.48573	0.42722	0.71939	0.1375	0.28549	0.44624	0.59017	0.51005	0.34116	0.27164	0.73468	0.81039	0.69272	0.38402	0.10492	0.02088	0.11769	0.5712	0.41806	0.06162	0.59828	0.83728	0.53576	0.2235	0.32367	0.4878
7:24797311-24797577	0.01908	0.01942	0.02764	0.02799	0.04601	0.01134	0.02861	0.01313	0.068	0.09302	0.01391	0.08311	0.03249	0.01623	0.01779	0.14894	0.01693	0.27837	0.01128	0.01526	0.03245	0.05332	0.16373	0.00566	0.00765	0.31495	0.00735	0.05051	0.01462	0.03865	0.04224	0.01199	0.09413	0.00023	0.00503	0.44289	0.00983	0.02209	0.03202	0.02404	0.01512	0.01777	0.01746	0.04765	0.08626	0.00833	0.02545	0.01137	0.01244
7:27213626-27213785	0.02332	0.15137	0.07653	0.01394	0.02628	0.1549	0.16675	0.37971	0.00279	0.00834	0.47416	0.38445	0.22992	0.43735	0.05152	0.00179	0.02568	0.59508	0.3794	0.18603	0.05812	0.53672	0.01352	0.14898	0.1193	0.76707	0.24092	0.27493	0.27922	0.92189	0.37842	0.22551	0.29243	0.01765	0.63381	0.5226	0.02788	0.01035	0.56717	0.03634	0.15859	0.44891	0.4277	0.67485	0.83136	0.04516	0.06554	0.02233	0.20676
7:27213776-27213899	0.0373	0.11377	0.09447	0.02438	0.07347	0.06784	0.24543	0.33508	0.00968	0.00694	0.46868	0.22715	0.21455	0.26696	0.02133	0.01256	0.01049	0.57686	0.27976	0.27005	0.16507	0.45816	0.00139	0.21603	0.12357	0.61147	0.21021	0.12436	0.28403	0.8433	0.26387	0.27669	0.22415	0.1151	0.52187	0.5946	0.0265	0.01837	0.55358	0.03029	0.15978	0.40664	0.39137	0.42483	0.79374	0.1754	0.05631	0.03595	0.29637
7:27282082-27282150	0.34593	0.35336	0.28201	0.52598	0.49174	0.53739	0.46448	0.38315	0.02222	0.90495	0.34742	0.3529	0.25928	0.48014	0.45	0.76914	0.59378	0.76478	0.23077	0.43483	0.4914	0.11363	0.05269	0.55278	0.43114	0.80777	0.41742	0.42153	0.45729	0.87796	0.28239	0.48895	0.32265	0.45104	0.43646	0.81996	0.28722	0.06994	0.53936	0.15385	0.83595	0.44626	0.06471	0.66845	0.82895	0.55742	0.13235	0.2609	0.32803
7:27282228-27282603	0.21465	0.15316	0.09068	0.10962	0.22716	0.36128	0.0515	0.21631	0.01045	0.48632	0.2448	0.28594	0.16777	0.35431	0.09139	0.231	0.09108	0.68168	0.23731	0.34495	0.39184	0.03666	0.01384	0.20423	0.26495	0.41097	0.25102	0.22769	0.19041	0.62346	0.10005	0.22614	0.17126	0.06187	0.37548	0.45089	0.07003	0.03111	0.22296	0.01929	0.55799	0.43457	0.04112	0.58305	0.80788	0.29869	0.14985	0.20659	0.16449
7:30029933-30029944	0.73684	0.85976	0.75056	0.8	0.84146	0.34078	0.69241	0.33523	0.90729	0.91477	0.71096	0.65942	0.47788	0.51852	0.975	0.90411	0.88679	0.28144	0.60976	0.53202	0.79524	0.69841	0.91617	0.76471	0.6556	0.68273	0.44444	0.65672	0.7518	0.54098	0.67033	0.81481	0.59155	0.42636	0.46154	0.85882	0.37634	0.87097	0.95652	0.9	0.77622	0.66065	0.70304	0.83784	0.49533	0.66897	0.77358	0.5	0.68056
7:30722439-30722498	0.43018	0.40874	0.13082	0.15509	0.22436	0.42822	0.23982	0.17109	0.11467	0.65243	0.70247	0.43786	0.26036	0.46818	0.26271	0.60038	0.42558	0.7315	0.21739	0.21443	0.51169	0.21979	0.14466	0.49692	0.34519	0.68355	0.15427	0.18004	0.34726	0.49722	0.48923	0.23971	0.41639	0.36929	0.36378	0.68599	0.12554	0.22327	0.60457	0.27397	0.39423	0.60811	0.167	0.56775	0.84399	0.38776	0.19869	0.11719	0.35123
7:32339049-32339101	0.22272	0.58316	0.34745	0.45311	0.33814	0.22758	0.14312	0.25849	0.27933	0.40016	0.66253	0.39736	0.50482	0.60887	0.46032	0.49848	0.2241	0.69046	0.4214	0.45295	0.42937	0.55533	0.44333	0.28785	0.37871	0.68799	0.19513	0.26626	0.34378	0.67314	0.56852	0.3522	0.32457	0.63703	0.58403	0.67857	0.12679	0.1165	0.4073	0.15729	0.3217	0.57462	0.41656	0.55556	0.55614	0.64258	0.21464	0.10365	0.28758
7:43152204-43152297	0.02565	0.09095	0.08276	0.04389	0.0495	0.24927	0.18027	0.03499	0.00726	0.01028	0.36187	0.25463	0.14534	0.41817	0.06745	0.03091	0.00045	0.72687	0.03252	0.1704	0.25669	0.0296	0.0324	0.01639	0.09834	0.48999	0.0268	0.21382	0.19501	0.29378	0.19938	0.13072	0.15588	0.11989	0.35684	0.47768	0.00908	0.0079	0.05577	0.01007	0.09549	0.40568	0.02039	0.29663	0.02324	0.22186	0.04673	0.11145	0.0853
7:43152303-43152467	0.02129	0.09153	0.09552	0.01808	0.04729	0.20993	0.24367	0.03297	0.01206	0.00914	0.35413	0.34432	0.14698	0.36089	0.09083	0.02815	0.01818	0.72782	0.03576	0.11847	0.13504	0.04893	0.04182	0.01651	0.11391	0.50922	0.04467	0.21192	0.20543	0.39954	0.23674	0.17109	0.1212	0.0852	0.40774	0.3025	0.00781	0.00977	0.03695	0.02862	0.12411	0.4391	0.01756	0.39132	0.03444	0.27925	0.05157	0.07244	0.12912
7:43152463-43152635	0.01369	0.05891	0.0464	0.0078	0.03047	0.07696	0.14565	0.01409	0.00212	0.00696	0.22444	0.28452	0.0922	0.26609	0.01874	0.06377	0.02323	0.69765	0.05018	0.07873	0.0917	0.02764	0.03058	0.00205	0.05762	0.35573	0.01861	0.19145	0.08392	0.36007	0.11471	0.13522	0.07213	0.05138	0.2952	0.15143	0.03136	0.00655	0.02193	0.00666	0.02749	0.52352	0.00745	0.17808	0.01092	0.12229	0.01944	0.01782	0.12535
7:44144505-44144587	0.32282	0.22857	0.22393	0.21031	0.30217	0.37499	0.50705	0.16211	0.33462	0.0299	0.40821	0.413	0.26546	0.4459	0.07401	0.27049	0.21901	0.61179	0.31955	0.20466	0.17906	0.50029	0.11389	0.25638	0.28174	0.18451	0.21697	0.34511	0.33177	0.03356	0.33369	0.225	0.22017	0.20954	0.35407	0.27338	0.15748	0.36321	0.35484	0.45181	0.45652	0.43745	0.10042	0.61061	0.75918	0.39386	0.35484	0.20588	0.30927
7:44349217-44349301	0.5498	0.27259	0.22447	0.75168	0.28849	0.39339	0.09916	0.12349	0.36126	0.93954	0.35412	0.38414	0.33005	0.22964	0.30314	0.9286	0.44874	0.72155	0.20911	0.11404	0.18806	0.53489	0.78503	0.19261	0.21652	0.31264	0.4224	0.23822	0.25651	0.7667	0.12088	0.25907	0.30216	0.07708	0.10894	0.23199	0.2071	0.25912	0.31495	0.265	0.36503	0.29848	0.20433	0.39055	0.83623	0.29505	0.46766	0.3674	0.1043
7:44349294-44349563	0.47881	0.05358	0.03916	0.79834	0.21017	0.16626	0.00494	0.01376	0.02565	0.93048	0.04189	0.17362	0.16972	0.02378	0.03682	0.75319	0.27309	0.6581	0.22973	0.01767	0.02238	0.34967	0.84978	0.01939	0.03833	0.06138	0.32485	0.02508	0.02713	0.86536	0.02075	0.03675	0.07558	0.00698	0.01584	0.24218	0.01205	0.0174	0.02231	0.32033	0.03099	0.02934	0.1229	0.04195	0.78134	0.02833	0.21732	0.2667	0.02748
7:47576794-47577107	0.04069	0.09536	0.20255	0.22864	0.06521	0.17923	0.02343	0.07375	0.00748	0.85809	0.05689	0.01903	0.08891	0.02793	0.01958	0.95908	0.02354	0.70024	0.1844	0.08049	0.01534	0.03383	0.00401	0.02472	0.01668	0.78893	0.29427	0.05277	0.10006	0.85802	0.04897	0.12951	0.04792	0.12498	0.00906	0.48801	0.32487	0.00852	0.01589	0.06706	0.28076	0.06508	0.05807	0.075	0.44983	0.05035	0.09581	0.04733	0.0691
7:54609485-54609712	0.04639	0.06861	0.07509	0.04552	0.03753	0.16287	0.00734	0.06796	0.00843	0.05951	0.14738	0.109	0.19036	0.24377	0.05504	0.00741	0.06841	0.37514	0.03486	0.04319	0.10025	0.02414	0.03222	0.1823	0.09258	0.21167	0.07727	0.0943	0.07201	0.01073	0.08222	0.31189	0.14392	0.11831	0.15215	0.06215	0.0382	0.03375	0.02376	0.04064	0.04541	0.28743	0.03863	0.06965	0.39601	0.19463	0.15731	0.02513	0.06179
7:54609730-54609947	0.28939	0.17486	0.14099	0.11522	0.11776	0.34742	0.04753	0.1604	0.01679	0.2003	0.38528	0.26262	0.37287	0.48179	0.11201	0.0027	0.08263	0.6845	0.09017	0.13814	0.59959	0.0345	0.06604	0.21531	0.22079	0.4563	0.2247	0.16951	0.31839	0.00555	0.24949	0.48453	0.31065	0.22351	0.25988	0.24552	0.0471	0.11198	0.02141	0.07462	0.05884	0.45072	0.37255	0.28458	0.50633	0.4566	0.18471	0.07052	0.2115
7:55087934-55088110	0.06269	0.10027	0.13534	0.01907	0.08013	0.02729	0.01027	0.03305	0.01552	0.0167	0.01604	0.01197	0.04472	0.02686	0.07347	0.17794	0.07697	0.01978	0.0746	0.03175	0.00709	0.13495	0.17591	0.01034	0.03416	0.0088	0.07072	0.03572	0.05422	0.01341	0.04114	0.04967	0.02958	0.02339	0.0252	0.03859	0.02514	0.03015	0.03729	0.06394	0.02878	0.05151	0.0162	0.04973	0.00565	0.05552	0.09381	0.0321	0.06715
7:55088173-55088184	0.25588	0.28943	0.40048	0.301	0.35469	0.09052	0.07615	0.11555	0.14319	0.40426	0.06094	0.10963	0.23237	0.14706	0.11655	0.93781	0.39773	0.12719	0.38596	0.11809	0.04225	0.5885	0.60932	0.03556	0.19018	0.04578	0.27817	0.35055	0.20692	0.07307	0.18718	0.10966	0.16467	0.06794	0.0997	0.14824	0.1498	0.18099	0.45223	0.08251	0.09836	0.22165	0.10859	0.09268	0.04645	0.15894	0.5	0.28902	0.30981
7:87229476-87229702	0.01229	0.0851	0.02315	0.29943	0.0622	0.25604	0.19876	0.01667	0.03719	0.31302	0.40759	0.13718	0.18363	0.28738	0.05329	0.28723	0.07408	0.51675	0.01527	0.28969	0.28965	0.29728	0.11613	0.08561	0.14455	0.24266	0.04308	0.15037	0.16828	0.63562	0.12917	0.15486	0.06053	0.18376	0.20921	0.4693	0.2005	0.01453	0.10732	0.0164	0.02359	0.27689	0.21076	0.20802	0.54051	0.16362	0.09228	0.07459	0.17508
7:87974705-87974777	0.0605	0.06489	0.09135	0.0244	0.09974	0.16758	0.40053	0.05815	0.01848	0.31804	0.01351	0.14311	0.09248	0.04517	0.32484	0.49465	0.35056	0.53195	0.17674	0.03149	0.23326	0.40832	0.07401	0.31632	0.38974	0.20443	0.04806	0.06764	0.22708	0.05122	0.0873	0.06309	0.05463	0.37078	0.02023	0.48358	0.04232	0.01867	0.08831	0.07515	0.57329	0.04122	0.0714	0.38517	0.11405	0.04993	0.08206	0.05954	0.05525
7:96632708-96632856	0.48948	0.18777	0.20365	0.03198	0.41862	0.25403	0.1209	0.12815	0.02341	0.74876	0.47801	0.2863	0.43049	0.24693	0.14995	0.01607	0.57357	0.57897	0.30681	0.38579	0.44811	0.03221	0.01731	0.21203	0.20969	0.32744	0.35846	0.23235	0.48219	0.12415	0.18611	0.27609	0.22054	0.65735	0.45542	0.50607	0.44955	0.4853	0.03525	0.48336	0.62312	0.41169	0.18375	0.35498	0.7384	0.5448	0.30388	0.3411	0.28919
8:50824274-50824401	0.15919	0.14038	0.10723	0.02142	0.07915	0.22206	0.06691	0.07121	0.0256	0.20661	0.11483	0.12427	0.18049	0.26961	0.05911	0.01651	0.05765	0.61751	0.11686	0.13249	0.28161	0.06454	0.08764	0.05397	0.10087	0.27002	0.05129	0.1813	0.11769	0.05114	0.07257	0.14139	0.07816	0.11078	0.22928	0.12571	0.0437	0.03343	0.31488	0.03317	0.03465	0.41257	0.03689	0.1149	0.04865	0.27986	0.14901	0.05348	0.19794
8:53478288-53478471	0.03041	0.03478	0.08295	0.00947	0.05561	0.43234	0.00519	0.01409	0.00566	0.17769	0.00883	0.02217	0.04528	0.08865	0.02656	0.35406	0.01448	0.3209	0.04279	0.03206	0.01305	0.08584	0.2837	0.01492	0.09295	0.02013	0.0327	0.06323	0.0365	0.08467	0.01383	0.10524	0.03348	0.02203	0.00773	0.04052	0.02419	0.06364	0.03241	0.0188	0.01301	0.12245	0.01321	0.05874	0.01231	0.01388	0.05878	0.0163	0.03081
8:53478472-53478728	0.02707	0.02642	0.04886	0.01528	0.03855	0.44645	0.00608	0.0135	0.01399	0.38957	0.00461	0.0086	0.01934	0.09491	0.02608	0.50152	0.04236	0.33159	0.03674	0.03677	0.01561	0.18939	0.52335	0.02596	0.08751	0.01365	0.02207	0.02898	0.03873	0.03664	0.01744	0.10046	0.01932	0.01665	0.00373	0.06324	0.02379	0.05735	0.05841	0.01521	0.01927	0.07648	0.01018	0.0365	0.01807	0.02045	0.04878	0.02323	0.01872
8:67873794-67873970	0.63549	0.07874	0.07363	0.00407	0.21718	0.33072	0.00876	0.17705	0.00357	0.02548	0.14514	0.22492	0.41639	0.39795	0.00785	0.00298	0.04368	0.76945	0.34983	0.36904	0.24832	0.01335	0.01779	0.20178	0.26565	0.713	0.12798	0.29775	0.39878	0.60642	0.21023	0.30141	0.07943	0.50003	0.16582	0.28216	0.01627	0.48358	0.74102	0.01672	0.01168	0.56383	0.13072	0.19759	0.48385	0.19033	0.33288	0.16193	0.21305
9:120176344-120176636	0.03595	0.11235	0.07663	0.01466	0.08301	0.07245	0.04243	0.05654	0.00397	0.00318	0.1272	0.18642	0.06571	0.13714	0.03661	0.00057	0.01758	0.49719	0.04891	0.07332	0.0972	0.01047	0.00481	0.01671	0.04667	0.09201	0.04922	0.15007	0.06043	0.0062	0.09514	0.20794	0.07331	0.21041	0.06745	0.24574	0.03535	0.03004	0.00884	0.03103	0.02217	0.26643	0.04457	0.078	0.0787	0.12162	0.14392	0.0268	0.2467
9:124384783-124384824	0.69924	0.5302	0.56101	0.43766	0.67167	0.53694	0.30869	0.55096	0.77877	0.96067	0.55665	0.27972	0.70046	0.59785	0.74468	0.9499	0.81225	0.41006	0.62308	0.39339	0.61732	0.80308	0.93877	0.62156	0.61766	0.72324	0.67961	0.47349	0.73951	0.90208	0.80353	0.68217	0.68143	0.39027	0.56992	0.78354	0.71751	0.57207	0.48276	0.77174	0.80367	0.40439	0.68901	0.61796	0.89429	0.57573	0.61846	0.44633	0.4895
9:124384826-124384930	0.39189	0.32249	0.37546	0.18461	0.50404	0.23006	0.13141	0.2852	0.52221	0.83684	0.21748	0.20941	0.47505	0.31193	0.52472	0.86327	0.53068	0.22239	0.34645	0.21646	0.40038	0.53716	0.78489	0.34261	0.34606	0.3097	0.50679	0.20942	0.4793	0.71534	0.43981	0.48265	0.44561	0.19556	0.36794	0.24361	0.28512	0.27132	0.18137	0.54729	0.60414	0.27544	0.46534	0.33607	0.70733	0.3461	0.41263	0.11461	0.26442
9:133535771-133535902	0.02751	0.04115	0.06966	0.00823	0.03922	0.04979	0.03148	0.04854	0.00718	0.00578	0.1518	0.14319	0.0777	0.15447	0.03121	0.0006	0.02964	0.39709	0.05159	0.07404	0.06818	0.02821	0.00087	0.12429	0.03991	0.10393	0.02378	0.12257	0.05866	0.00152	0.08105	0.10942	0.04754	0.09534	0.0343	0.18863	0.05237	0.04293	0.04098	0.05492	0.01487	0.14085	0.01075	0.04093	0.01419	0.07656	0.02782	0.02935	0.06682
9:139085324-139085422	0.20518	0.15652	0.1763	0.02736	0.3671	0.33695	0.01733	0.09703	0.0176	0.00879	0.52104	0.4285	0.07591	0.1944	0.01268	0.02097	0.04561	0.60473	0.12168	0.31129	0.33096	0.02599	0.02178	0.34378	0.19253	0.48149	0.09463	0.26347	0.14616	0.93533	0.24905	0.23228	0.10359	0.152	0.17923	0.33789	0.05817	0.0461	0.08153	0.08968	0.03906	0.42875	0.04565	0.38355	0.49631	0.50721	0.38225	0.03436	0.22406
9:37030033-37030351	0.05713	0.09504	0.06773	0.78504	0.08399	0.0519	0.05768	0.03781	0.87416	0.9021	0.07403	0.12951	0.10976	0.11433	0.03268	0.9311	0.49472	0.45063	0.04961	0.05493	0.06438	0.62737	0.84609	0.05098	0.09997	0.03666	0.03772	0.05412	0.07261	0.84476	0.10589	0.21739	0.0667	0.08542	0.12867	0.21522	0.29543	0.20264	0.78139	0.38005	0.64317	0.18182	0.04973	0.27359	0.02685	0.05166	0.06775	0.50896	0.08397
9:37036350-37036377	0.21073	0.38864	0.28136	0.11027	0.18098	0.28179	0.61968	0.35014	0.04999	0.56263	0.44538	0.43698	0.28986	0.49821	0.45946	0.04012	0.45455	0.6073	0.29565	0.3993	0.55508	0.16058	0.20701	0.55556	0.30215	0.59242	0.12685	0.29658	0.2784	0.06654	0.42511	0.43111	0.22148	0.34387	0.7133	0.52727	0.19767	0.25	0.13244	0.1619	0.18811	0.45442	0.23831	0.47	0.17008	0.53702	0.17	0.11446	0.329
9:37036418-37036661	0.02115	0.10376	0.03392	0.00281	0.14101	0.0648	0.12685	0.22408	0.00553	0.01748	0.0281	0.18197	0.12544	0.17395	0.06169	0.00286	0.25238	0.48231	0.03312	0.16044	0.11871	0.02328	0.00549	0.12343	0.0902	0.59612	0.01656	0.05878	0.04808	0.00658	0.23011	0.04587	0.08358	0.12792	0.21614	0.59323	0.02188	0.02177	0.00449	0.16295	0.13545	0.10609	0.04597	0.29026	0.04919	0.33139	0.03011	0.00676	0.13633
9:841335-842023	0.02564	0.06311	0.04851	0.02622	0.10209	0.04049	0.18455	0.02697	0.05047	0.04949	0.11016	0.07001	0.33701	0.05345	0.02041	0.08379	0.01945	0.29829	0.04514	0.04136	0.03176	0.05732	0.13301	0.06041	0.03199	0.16719	0.04972	0.15599	0.04419	0.21742	0.04453	0.05716	0.04452	0.0365	0.02005	0.05622	0.02835	0.02379	0.01747	0.04692	0.02217	0.03176	0.05269	0.07925	0.0205	0.05638	0.06094	0.01835	0.06306
9:96714120-96714301	0.37484	0.05094	0.07374	0.77093	0.07159	0.2762	0.60805	0.18307	0.90492	0.89893	0.06394	0.16254	0.0507	0.0842	0.03008	0.91518	0.57122	0.31685	0.3045	0.09796	0.03306	0.64867	0.89197	0.01208	0.14893	0.14688	0.2562	0.03786	0.16548	0.84428	0.04139	0.04818	0.08318	0.19579	0.07044	0.16388	0.26332	0.18338	0.74651	0.44903	0.73623	0.2587	0.31233	0.44324	0.7745	0.19512	0.2022	0.24194	0.26682
9:96714308-96714462	0.34445	0.05651	0.04564	0.81035	0.07311	0.23061	0.64621	0.17191	0.84783	0.89833	0.08951	0.21437	0.08426	0.16323	0.11908	0.91282	0.33999	0.33663	0.34065	0.05473	0.05687	0.59845	0.89811	0.01757	0.20232	0.28668	0.26469	0.03715	0.2199	0.83862	0.02077	0.10375	0.05275	0.15821	0.05052	0.28243	0.28358	0.26181	0.78465	0.47988	0.70822	0.26179	0.35631	0.34903	0.86685	0.2722	0.13172	0.22497	0.25326
[truncated: 11 more columns]
